# Supplementary material for: Pattern of Amino Acid Substitutions in Transmembrane Domains of β-Barrel Membrane Proteins for Detecting Remote Homologs in Bacteria and Mitochondria
Source: PLoS One. 2011 Nov 1;6(11):e26400. doi: 10.1371/journal.pone.0026400 (PMC3206045; doi:10.1371/journal.pone.0026400)
Supplement: Dataset S2 — Data set for testing sensitivity and specificity of scoring matrices in detecting homologs of -barrel membrane proteins: chalmemrandom.fasta . Random sequences obtained from fully shuffled sequences of 385 -helical and -barrel membrane proteins from different organisms. These random sequences preserve the same amino acid composition as membrane proteins. This data set is called dataset_chalmemrandom.fasta. (FASTA) [file pone.0026400.s005.fasta]

>LASS2_HUMAN-uniprot-eukcellmeb
WLWEAYLALAVWLWLTDFLGLYRLQILYDEWLWRLFFLLYYDAFRLQIWARSLLYTSDYY
ALPRTRLLRTNQLLRNRKGIRKVQTEPAQQSRLLVYRNAKAREKAAVQGYVSKRHLIQPR
FLDVEKPRMKAVIPSGREVQFSKKMYEAPEYFWSSRIAAIWRVEVRDKLKKSSWKSVFFY
DAYIFIWTESSLVYAFVFIMAWNLWYAIMIGFSNHFKTSHIYRHWITIKLNLFFFDSAWA
YLILIWINLTLPACFGLLINLLFVIYKIFASNVAIPVVLIVPPFMPLCVIFVHYECPIPF
IETGLDGAAAEYEGTEEVERTIGERGEIFTGATAYSSHREMVAWAREATFELTKFMLLEM
NDLLNDASHLRNKNNKGGNK
>GPI7_CANGA-uniprot-eukcellmeb
HFVGQDPDRFQVFADVLVIAGIVFLAAGAVLVDLAVLIFFMVRVLKFVFVPKFAAVVDQL
PFGIILTSSKVGNNSVFGKTHPNNKAATLGAAKPHAAAASFFSPLIPWLIDILLTLAFAA
FLMTKFDSDTGWEWSQPQIWLLLWQLAIFFEFDFSSNFRKALPEASSGSDWDWGNNLSSF
SGSDFKYFRITTLEHSRSDVTDLGSIVHGLHNVPDHQHLEHTQLQKHHHENDEIHMSEFK
ESSSQFNKSTFSDLVFEMEPEEKMQGALGASLGLYFQESGGGGGPVSVSQSPKYTLMDDA
QVLKLPVLSGAHIFGKFKLGIQGLKNLGKDDNLIKKANAINKLAYPNPIKDVGVSFGVVL
EKIEDTKNIYGYNVKNANLDSIFIKIYTQATNLPQTLFKLQPSITDEIKPAEKETNNLST
YTTSEIEFIGYISLYGSSEIEWIIVHFITIHIIMANIEFFLILTIIYAIFSIHEIVFIIY
NFASNRNDLLIINLIFILIIQLTILTLNLIKADHQVKFCIRVFLRLMSLNKNLYSINGIR
RIKVRMSNFWLILVLAFMFMWDLLLAMWPSHAVMNVTYVLLFVSDLSFFFNLLKHFLLKN
LLLRATHRVFSAVPFTPRSVHSKTSFDKLIDLHTVDIDIAEVLHSLVLEQLARLVSVRAE
QLINFRSIISIHEGYFVSQIQTFNGIFFNFPFTYEIFVHLIFEIQFTGGVIFGQVINDGT
PTYCNYVTVNVRNNGIANVTTNNWASVVYFQTTYYSVRWGSAWDPTANAITFWGFTRISW
WSICIITWYIILFWLIFITTYVPIIKCFHSPIVIISMCISHHEGWLWCLMWIIPCHESPL
TL
>CD45_HUMAN-uniprot-eukcellmeb
TPYSTPHMSPTHPSGTVTSTGSLLYVKSGTLTLVWLLLTGMAGSMHFGDKWLGHYSGAMT
FNVTDGGPTNFLGTTNQTANFLDTHLQVLSTDSAPTDSTTQLETTTNSFDGTTGTAFDPD
PKADGAFFGESELLAVFLTLSRIALTTLLSTHSSPFATATGSTLPSSPTATPTAAEATSL
AATCSKTCVSNYDDSYAEGANPLETKYPTTEATITSPTTEVGKESYESAAINSSTYIVPT
DNTKTESVNNNNNNLPNNNVTNEKNTNPPKECNIGGNNAVLLNGEVITATNPKAICEVKT
EWIDKGGGQAENKDKCCCLDNTTHAITQETEHNENENNPTFITHKLFMTQTINWNEVCTK
FRIATIYPIPRGPRFNFNNFTRQVVCIHIQYIRHHIPNILAHHHYYNKPNQINYFQFGKA
LYICLIFIAADCHYYLTKTIKLTDTKILIYFDRKDVYLTLKNLLVKYTYTALTKSCIKQI
LEPASHNYSNEPPSENHTRHNWMAHNRRLAVNPRTRGKSFATRVRDMEKKPAPAEMPLAT
TGAYYAANTGSLLAFFTLLQSSLLLAYHKISLDKDALPFFFGVTAYLLFASYLHIVYLAA
NLFAVQLEQLLFVKHDLYTTCKIGKDEELLRGRQLQPSLLARDRRKCYIRIDLLFDPQNI
KKANAPNYNAPEISFRKYYQDDNFKPENVNKNVAVEFKFDKYGELSNVVAYEENPDEFPG
TQDVEQRAAWYSWMRDSVRVVYMKCVRARVRTYEQMNENEKTMWEGIFWKRRRGTWTVGE
RKAQSLRYDTNNIDTTKRRLWEDPSGPIIKNDKRSHGHLKRGVITQIVIHGVIHNSASKR
SIVVACAKITYECYQVYYIINVVSEDHELKEFGEYVYMIRYPCEEAVVISGADYVKVFVD
IDWELTQFHHSRINIYHMNLSLSSWHEAISIEHEHQPSPMYFNVAYQPMSYTLAHAETQQ
NKSDAQESQFNEPNNKEDARKEDYEIYDSHPFEEVEVHKENDSNHLVVDFINNVYKSNVE
GWGDYKVHDGLIQIQKMGQIKVLIVDIAGREGLAFTWKVEQMWTHDWAPVYIEYIDAMKV
QQDIQRYWKQGYEQSVYQLWDITMRDRQNSYHLSVSYRYEVTTKIGWIDTKTNDQYTRNV
QQIVFVPASLQAVEKVVVEPESSKRSKSLFEDVRSLTKVVVTLVCVFDSNGLNSSSEVHL
VVDCVINVQNVNKQKNKLSQCCKSAADKKAIENDVDLNALEIMRPLKYLPGDQKEDEVAY
TEQPESNKTLAEKLSHPNSLSTSSEHPSNPEGLNLSKPEHTLAG
>GUC2G_RAT-uniprot-eukcellmeb
VHLGPHVPPVGFLLAKELRNVWMSGSGPASVLSVTVVERACRHPKLALTMHAHVVATEFA
FFQILSFDLLVTSALYRVFSGTEGANSSGNSNPGTSLCPKPAKLPFWCILQPLADAQRGI
RTARDWFHPATWVVEDVEDTQRLLTQTIVPIIAVTLIDVFEAFTDTWDQFDYVIFELLAL
RLSSGSLIGFWWLTASYHSMLLQHHVFHGILGVDVWRYLVEGEEGGMESSERWTSIFEEL
TALDERHWIKSPGHSVFSWLGLLLIVKFSVKAHDHALKEQLCNEDLLVSFLLKLGLKAVA
LQSSARDRRPLHEPVPFYLYRVVHRSLELGVHSRDSFSLLIYQLRSGLGSYASAGYRPRS
SLLTMGKGRGQVTQSGDQYERLYDEPYRTGRRVTGLVASDLQVRYRKQQSVYLMFVAIIS
PVPQPFLSDGVDCLMDAGQSKKSRMPPSVDQYRFRYAHHDFPGLPDPPLFSTPCKSCGGP
LGKQVTTTASVVTDLNIWPVPIIYVLLWITPRWRPDVRPHMSTHYGLHVGLIMNKSTVSQ
YLVADISEATCKSIFDGLYKKAECAVGAFSENGVVACVHYKYHGEGSFTFNYPNVVEQFA
NKYLKYGPVILDHRKKYLLKFNCYCTKLCSSHHPVEKLVGKPMVDVEKKDVWNPESNPTC
NDLASSESKDLLHCGAEHLMSASNLHNLNQSQKLTHEVLGRHYMSTLDTHKKYKCELHLL
ALAYDEQQERYWLDLYLAKPICHTAPELIWPLGDLILLPYQCLYIHADPQAGELYLTQYI
EAVATRVDARPLRAPSAFKRASDPWEVSIWPPDEDEKDPPLEIIAASLKRISLEKPPSLV
TEVAFERHFKSFEMEEAVKVMEFLEEKMEHGSELEVYISEGSFGGMVCSLKEEGQEREME
FTQLFLGCATFDFHHYCSTLKPIVSHYCSVIQHSIPHSIGTGHLGVNDIIFFTDGIFIAY
TPMDPETTISEEHPQVVVMHAPLHALEHTSSVVRSRRGALTSEVVTMVAQHGLIGLLRDH
VSLDMTQSMSSDLLLVGSPGPGLSHSIMAPVWIQRLSESSTMLWPGENGLSASVTYIDQR
AIPLAGELLPPELGPETFLP
>CALS5_ARATH-uniprot-eukcellmeb
THLRPVPHRTQTAGESEPILRVPVPHVELATARRTSRLTAIPSFRRPEATQITSLATEIA
GEYSKENFSEGDRLKPLNAYARSADTVDYKVCSVGRSLRHDSLAVFLAKERDAPQTEHAS
VVYQEIETRQLAGVLLQDDQVDDNGVGPYMERAQQVAYAGYAAVAVAEHHQRYAMIYQDQ
DQELDHAQVKGPAENELIKQTSQWIESEDPNKLMVELTLIDLKGEEAEANGYLEAAVVIP
PLLNLLTFKLDGLQAPYEGLADLLREVLFLDAYRLKHQNRNRNDQMMLLKEDDRNVLNLN
ALMHSMAEYCAHEKFSIFHLGDFNYALIHAKRHQDLLQHLDLQYWHHRILSWILAYWHGA
DNGAYNFWVDIADYEPNVTVVIIYYKTDIVKSSLYVAGNYGDYTGDTGGQNLRKIDYLDE
DTEFKFRKFTIPDYFHTKMGKLLTFDPETAMSGWSWNTGWLHTTGARWFRWGDTTFKLTG
ELIQAFIERDRVQRLTIDILMLRARQFLDAIVDFIIILFAELFIFVLDELLMETFSLARE
LPPLLKLLWKVVFWLDRSRKFLLPLVTLLRKVFFQASIQLNPKGVPCGCGVVDCVNPNLC
EWLGLHDIWFAPVHHDDLQNNARYPWRMWIAWIRPIYEEWLILLVWIFLMQPRWSPWIVY
FNYLFKYYPAVYSLYLETENKEMNVHLLVFFCFYCPHITSIYSAVFYCMSAYKLVTWRIY
YRLIYDIVMLRGPGAYILLLWIGEPLGAILITVRIGTGSGFLIVPSGTCTVQSPQTFGQV
ETRSERPPNRGMDSFWVVTLANKTERKKEKEKLAVIRRSDRESGSRRFTESRSIVSFTTM
LKSAFYMFLAKMIDACEPPAKCAPDYELSFSLADWPQWYRSKMAPKPSMIVLDIFCPWMF
VSSDKRRSAHEGKISELVNPFISILPFEERVAGCFAILRLMKIMRIEPEGFKIAPFCSVK
LGRGNGATGDELTTERTLTSGFEAPGMLPMARGWRLDVGMIQLWGLLGEVRPNLLLGGEG
LDEATYTRAMVATVTSQSFKYSATMSMEMAAMLADVHEDTVDQHHFNSVLHLNRSEIRSY
SYLLKNVGNHQKSECTVEIDERKETEDCDVKINLNLEDSERVDTEKVTILEHLIYESVQE
TWFQSLMALEAMDDDGTREKTQMSASAPTTRRSVMRRSDKYRFDLAQGTMMTGNLSRIAA
QELNTVVVAGRAKGRDNQKRMVSMPNQVGTVTDKNQQKRGRACTIRNKFADKAITKAYEQ
IKKAIDDAFDYVPVQSIKNAFPGKVFKIAFNAKIGKIVELVEKQYARIDVPAPLELNKGI
AIVAFRLASVETLRLNVHRQRTARGTPVSHATFFGVKEGENLGANHIIESVAHLFADESI
RHPLGEGGPGFVHDVYFHSVTLYIRFNNFIAIKNTGAHFKLHRHTHIGRSIDLRSHVRID
RTGNSLHDNFGGGLRGLGEISTCVRGGTLYFMDDFFFNTMYAGYLNFVDFVGTAKTITLK
YSLFEKGMVKSDLMLVASVLAAGGLLSALSMQEVLTGTKLDQLQSDSLEAVATMLVLESL
LHHVQGKHYGSGGIDFELFLLLKFLRHLHGFRSGFGLGRLKGGGVLHRTEKATMGKFALA
VVFYLGKAALRLENYPAWIYFWFLVCPVRAKMGENDMALFYLLVSEGGGESPVAKLTDER
FIKQIWFVWGFHSSEQNGIKWGQGWIHSRWVWDDWNFEEDSQSLLLWSREFLKDHSWLDF
FQKQTILVKIIRAVMLVFFKGVMSVGKFIQFIKMYGYDGEVIKMNFVLYMVLIMRVGMGM
GLFGVIGLFLRGAHLLDSTPDVITLTLTPMPFTGLPIQLSKFVLLHLAHPAAVLQLGHRF
EVFNGIILQAMSYGLAIARFTALVFYEPIESVFFFQWMYRAGKRQAANFIVAIYNGQRYG
QQK
>ALG8_DICDI-uniprot-eukcellmeb
PINNILILKWTITSIDKCVNIFILLFSFKDSNKNNKIPDTTNLKNKNISLSSKKILTIKI
HKLTFLPPIMGWFSYYVYISFKVFIIFYYRASEIWTATEYYFWWPIPSPFYDNYAHTFEL
NNNKIIKLLNDNVNYSILNNLNNNNNNILINTNFINKKLSNNKSFNINSFYILNDKNLLQ
NPIGGNPNNIGISNNNKINPFSINFKHGLMNYWNGNNQNLFGMINNINMGIIDNMNNNYI
FVHLYGYNIYLLQYDYTLFNDHTKTLNKLHTAIQQLYSGIAYYFSSYKVNCMAMRMLVYQ
LFSPFLQIFLLHIFYTGLSWLGSYIILSFHVRHIGFKFWFKHQAAGWVYLTRGYIMLLGS
LEFGIPIIFPKGSTDWSIQLKIIPINDILHIFTTPTYTFFQNNSLLKQKRFIGQLITGIF
IIHFCEQQIKMLTGLLLHAFSIMEGFIGHLEKFLFVILGFFGTFSSLSWSFTFILHISTF
LRLSSYRTTLTLNNSNNLLNILSLSIIIQNHLYHPNKKNPEINFYSNEGSTFSNSLFNSS
SSIINLFNHCRFRENSNIGRILSPNFECSYFHVRNSFWESNSLALFHIAANKNFSVRNSE
TVYIIFIEITTIYYVLTFCLCLSLI
>TM9S1_MOUSE-uniprot-eukcellmeb
VVEVRGGWPGGYMVCYMYYEKSNWVLGLPPILPEETGIEEVLSEKGIVLVLYPVELDVPG
YIQMSRCYYELYYIRLEVHYEDLRVHEMVSYKSRRQSYQDYIEYQLCSMLAYYSQLVEVC
HPGAISVVLDGILRGVGLHGSDPRDDGYEVPEAIHGLIIFRGEGLDLVIALLVLFYGRYL
HTIGSDWDPETHVLDSILGITLGLTPRDTLVPERERGLRSLPTSHVSDTGESLLLYEDER
SFVNGDSIRHLWVVNEWVSLVTLNIMFVIHNDVGNLRDRADGSDDVRYFDHAFFVAHDNG
AHGNCGLRLILGATFIAVCGIAITGSVCLGYIAGCFGCGVAIYYAASAGVLFVCMPSLVV
LVTSTWHQSYSLALWSLLFFLAHFVLSVLSLQGITTRTAFSLQISNLWNVSNLAATFWIG
IPSVRPVQIGVFNTCPIGAIPNRAGPAPEVWQSNSVGRPPYGNPTPYAWLGPGSTAVMNV
GCGREEVSGSRSGIVTLIVGVSTFSFQFTVGYGSEASLALVFYLWASICYSLLFVIWLAY
YMSRVFYYSTVSSFAYALVFYGILIGYAVAILLVYAFGGFFAFTIIFVFIYRLLYITVAF
LNDNLM
>MAN2_DROME-uniprot-eukcellmeb
FATNKYAFINKQILQNLLCNGMHFVIRVANNRIVIFQAPLRQGRYALFGLFCYLILERLH
RPSQEAVQDLVRRAPLVKSRPPPASTDDSDYLYFPRNRLLLKDDFQDNPVRQSAMDLVVP
HYKKFPEAYHKHHLIRHATHDAHSVWVGKKVIVQGLLVWHDYKVSYGKNDEYYVQHQKHF
LLLGGGGLEEHKPKPKNSQMMYGSEWQLMKNRLLVELSWWRWGGLGFPEWQWINELNHGD
PFFPPVHTAPMRMSQHEINNQTGAIRNLTMVQTAEGALYSTNKFEPMTWLVVKLQTGIMM
AHMCCCLQFPYMYLQCPTRLFCLILDHPKWDCFQAPDMLHDCCICCEAQGGKPFPKLCCQ
IVRLDKALVKWVNLSKRKKVNFPLVVVGDLLRDLLEIWEWTKDSKQREWVQVTQRGDENK
QLRDTNQQRPDANAFFSNWFQFTAHAAGTYDTQFLFAHARNDYHYQQFRSFEFQFYTTHL
QYSSDFPEFGYRYAERESMDWTLEREHERQKADHAMRAWALASWLTYREEGYWVQAEIAT
FQSPPVYGQVVDKMASSAPDTTSAQSCSQLMMDSSPQQTQEFSTQILYGLSSAEWSARVQ
WLVRVDEAQTTSESELPMDWEVKTPWTRNMWLRPSDVQVLAEPSSDWATNEWDTVWSWSH
VTDYFHIIDRSSIHKHKDEYSLKYSITILGSKAPYSLASKVHTAMTKPYRIMPYHKIHGH
SFEGDSQLPPDGVQLEVPKKSHPLFQPVPPVQGFVVVLLFGKTSISRDLREKKIIFRKDL
RSGMAPGFTLQVYRLAMNQLGHSPSITLQGQGDRVGPEGGLYLRDRPLIPVGVGGFSGRH
IFHFINDGLSYLIQQIIFFDYLLGDREIRYIDDLDFHFSFYLELDRIDILVIRFIPLYDS
PLRVDGELSLRLKLVKELLGDLAAGLGLGQQMESLELALYGGMDQEQLHLDNGGEESYLQ
YWGGSALDPESPKAVKITSQGSDASLYLQAASEQLKANKRGSDRSCFSESYAPVAIASQA
PPCNGRQTLNPYLGTTQTRKCVRAMRLATRTTCTLLCGLCTGQSQVTVRTPNPLMVHDTT
VCEASEEVHPSESVSASSMAESSYLQTE
>KCMA1_RABIT-uniprot-eukcellmeb
GSGMGSSGSSSNGSHSNSSAHSGSGMSSGSGGSSGGLDGMMGSGSIGSLGNGSAGGSGGS
SRIFGSAIRALCDAVAMPCIVASSVYCWIKSMMWLEDKCGCLLIFPICRIFECMPHSQMM
EKDSMIKDEKVGCAWKVAVTAGTEEEEKSEKMWWDDDTTSGACKGGVWSGAQWVSMQVAA
LKFVFLKSIVCDRYLFYAIIVIGPYLFVKNNQIILYRNFTGAYDDCAVILLFDCVFFIFD
WNESPFSLAIYFNLRFYFIVRFWGIVFPDFVEANWVNTVNLVNQLKLAFEGKFILPLGFV
LPALLGTFAVNLGNVGDLEDNYIWGAILGSLTFVTYLWHEADFEVHWTVATGPLLFWGTL
RGVFYGTGHGTIGYVYAFKVEGFFYYIEGAGSRGFMHEFGMHGIIHIPGEVGGGKFAPVS
VVQDVLKTLVHHFAGNHDVPGHSIYRNERELLKKLARDLFNFKLTQISFSVSVKKVELTH
LARIAYRKKKSRKNKILSINDYNNIIIITIACNKDNAMASIICARIDHNSHSQCPHAHCK
LGSEIVQEQEADGDIEQQIGLNIDFLGAVFGNSLKCGLLYLGALFTFQAKCWKILYFAWC
LNFNQNLSKIYNPLIGCLVSLVLSGEEYFKSNESCIHSNEEYIEHITTESAEIYLTMLLI
LFTKENPGRMKIGKPGFRDHKLIIILGQTPFGLLSIIFIKNKEKDGDSKARFQKRADLFP
IESDISDMPSFLPTDMENWELPMPSFMRYYKDPKEDRSTPNSISVAVNHGKGIPMSTWGD
VLPLLHSKVLLVVNIEVHCSYPSAISVHFVPSLHYWASPRVISIIVNLVNPILDHHVNYH
KLTVKKIINDRNSQLDLQALLQDLNNTDNAAFNDAILPINDDNLAQFLDDCPESSVNAIM
MGPQGLTDRSSINTTDGQIGVPLFQRSSLGSQSVMMLMQVDNTNFNGIVGSSQMPDTMTG
TTFLSQFVDALTSASEFRYDDTVLAEIDNDLDATPLQQEFLPSIGTPSEDLEDEDMTLQI
LTAALFARTGLFDESRKDGQGLRGRKGQDPDDNACSCLDLPEAAYLMNGYRDLMRLGIRL
SRSCCSEPSAYHSHCYFSSAVTSRPFFSQSHRSSCNTMNLDSQRQDVGLQVITLFFYSFA
QRKDSSQQEQNKATRNSYSISSDISVIKQSSSSDKEYPV
>EPHA4_CHICK-uniprot-eukcellmeb
SIREVWVMGVRASVLLGPLILATRAVVYYSYVPREGPGSAEAQGGPNTLGWRLPTLMAQC
RINMNLIPMGWQQRLNLKRANVCLCNDTLDLERWRSRYQIKTTNVQIQTVGGRIPEDDMK
NIRLTLKEYTDDDIPKNSIDKKLIFRIDVATRQLKEEFSRVDYSSYDIRDQLQGTTLDDS
TRLKGAEDSCANSALSELFCVNEYLVESESFATSIGADVVAEGVRASGTNSGFQLFNVSY
GSQCIYRVCYPNELNTIIWEPEIMLSSPDHCYIPYYCDKGDENPIATMHAIDCLGNVKSY
SWPTRSLECCRALWECPLAGGSDNQSTSEVRWAKRDPTEPEWNEGTPPCNGCAQMIDTCL
GGVGFKHGENGYHGTSESTLKGCCGSVVCGTKTSVRQCHNLVDGLRCHTGKCQSPFCPIY
AETWQTNKIKTSELNPYRSDENAIELRVATIKNLAVVAASSYVHTSAHPAPSLDPLAIPI
SPITIFPQLEPSTVIAYVIKADISSGDLRETKKKANKFARPTTQFSHTPEPRIHHNTIYN
KTAYLALTERSVINPQANVEDVIVAKIRIEADQGVRISVGVGKTFGAVVQVIIVFQPRNA
QEGECLGFDRKGIALGAVEVEKLVEPCVRYAGKDYDAKVVAARIKNIYEITYVKRKRSIE
HCDFDRVLTFRQSFVSKIRGNFVPPTKEIMVDMDFGGMEMMPMNDNKKPVPGGDDKSAGG
GTVYSGLFFMMMANSSYMSKVTHYSQAMVAVTSDILSERSVLPYYCVDMLYPNIGRLARI
EWDDIPWGQWKRMTGSVYKMGFVITSMFSMAMEWENKEAEEWAIAGYGWEFPYAIWRAVK
SRKKNPSDPSSKEGDLIRSNYFKPETTSNQISNTRAFPIKYLMHPSPGQSIMKMLCLSIM
KVDIAVAIFLALFSAPDEAPYQIRRRADFAATPPVQSVSTIKAFSIIAQVSATIDIAFST
RAVHANRMMIIGVHLGMKMQQVGHQM
>KEX1_YEAST-uniprot-eukcellmeb
PSSGEEKRANHHLEWIPSWPVPKRTGSRIYLPIGHIVWESLAPHMPAHQSSRSPSLPLRK
SIWGRNVDSDGGDSLILFNDGNGGSNGPGDWSAGENNDYAGGDNYDVVVNDDPNNQGPRG
QGKFNNLEKQLEGFDFDSKLFHNDLFDGDELGDKDFDYFFQWVYKGGQKSGLEKMDELKN
HQFNWQANIIYAPPDNIEKWPIYGALKIAPGYAFLIILNKKWKAILYLTFYLGESRGDGD
EKEEKEAKAQLILLAILQSHYANLTNLISETIYFLHINLADSALKLEFSLSSLQFQSANF
DELWMPVSDLAKTFTFDCKASGGGLTFLFSGSVKSPYKHSMSSDFIPTNKCSNSKSSGTL
ITNIDLKVLGHNDLDVNSEVISDLKVGISSKSLDILLLSWCHIITILLSSLLTKPGIKIW
DSKFESSNYTSSRVNLIVSDFVVFDSSDDFVSKFKFKSSSSYGDFSPSHSKDGDSFGVYK
NRGIDGGKTISTGENVDKDQEQKIPIISVDAATNMQGEVMSLTNPQIDNEDEKQMEDDID
QDDDDDEKENDLDDRDQDGEKSDRLYKEDNESDSSEDDDNSNGQESNQLDNSDYDDDNNK
VVSTGDYFKTKDYEVERAEHRDDVYLVRENHVRSQEYVETPQAPEEEHVDNVEIYVVVNK
SWQALGGPKEAEKLYKWDKEKKAPKEDLLKAQALKESDSLPGDTDILLLASSLSVSLTEG
SEFDSFDEF
>ATG9_CANAL-uniprot-eukcellmeb
LSNSGIMSNDSNQIDTINMSSITYNNSNQINKLNVNIDSPFQVNGNFISITNNNKTNNSM
SDDSQPLPSLQKPDDLSIESLLLQPLQNNDLMQQEDDPNSSSDLMSDKQLEQNAKISSAS
QTSISKFVGSPPSQDSPSYRPQSPQPGEKSIPDSHLGVDSSGISDIDLKGAISGPKSSKV
WYRQNEEITTPRLPRYRRVVNPTRANFPAAQQNTVRPQLRNNLTRNQDARLFERTLYRTK
LLYYFLIIHNDLGIFKGELLDSNLSLNGFYLFLLIGYLKVYSLSISYDVYFIDRLYDDIL
ITVFMDFHLYILDYIYNGDDIYMNTVIINYGVNLRFKLLSMFLLNIIIGIQDLDSIDLYY
NMSSRDKVNLANNKARDNSLRTDFESLNTLKLWMKNVYNAISTHHKIIKALNYSRWLSNT
IKDDVLMLLKLNIANQNGINYLNQSKLNSNVNINISEWIDDYNVLQKKLKLDNLGIKNIS
LIPARIIQIVSKYFYIAWSFYALLYPKSFTLKPNKFNFASYIILENRERLSAPYYVTYII
SRGQISVKNSVIFIKGDDMMENLKGLEAVIVMRLLIRFDNSIFMISGINLYLNNNKSNLL
NTTNSNSSSHSSTGNSFTSSNFYSHSTGANEAATILSSSANSFTHSTFHAEWRTANASSS
LFLLSASNFIISFEYNETIFSQHNIVESFSIIFWKKSHYFKESSRISISNISLAISFYLK
MDMEGSSSWWFFGLIEKIKFVHREFFSDWFISSGIEFNSKFSNDNKIDKRSKKSKIVFMN
KKYTYNKKMMDTDLSKDEKIKDNSNESEVKQEGKQSSNSEYKKIYNGNNKKKMNDQEKEM
MDSSNGPLRVQINQTEPPRPSPQYPLMGPQYNSNIQMYESQGDGKMASQIQGMQDYPPQP
GNFDSSDGLKVSQRSRNLFYDSNDMDYDYNFYQFSNYSDLSMSNTNLMYLTY
>NPT4_HUMAN-uniprot-eukcellmeb
SRRATKARACINANIDAEAKMMNTIHTNAETSFLLQNMLETAIMPCQVIAIVPTCYAASI
NSSWQAGIWTSLMSSPEAPQGEPAPLGIWSWTQAKWVLLTAPIGILEGSESEKQSAKSSI
SFTFSVLSIGFSLCEVCIGESWLAMGFVSLIFESDFAGLRSLGGFCGFCSLLVCIGICCD
GLKCGIPYWSHAMPHSLSPKCSQVWQISFLPSKTIVKSSQKCIYLLPTPQFKPSLSISKQ
VILAVSLLGGIVGILGKDVFVYVIVVKFFILFKLRKFPFYIFLHPVTSLFDTPLTFGATI
NSASLTLRLGSLATAIAGLSCTSLLLACSLADNISRLLSYSVIGTISRRYLIPLSYVRLY
SEFGTVWALQVLAGFLLALGIRGALLPRLFVVEVVNPQELLLPRIFQRALFYPAATINVW
>OR71A_DROME-uniprot-eukcellmeb
VITRYRLSFKPEFWRSRPYMVWWLTRARYELFLPWYLVVLVWGIALADFLAWLPLKHWFV
VWEWTVTYDEMITWRVITFVNWGRHFCLVAIYTKTHLTRQHELAWLAKRQKDKHDAQKHK
PTQQFWWPARILIVWAIIVIYAIWWFPNPQPILFRWTVTFPIPLFYNVHFLPFPCRSPYF
IIGAVWRARKNRLTCLKQDQSLMLLLIDIHILHDQELADLLGKKIMQMHLADILQMQQKP
MFIIVIIIEAQLQAVCFFQQMIQAPQLIQCLVSKYLSSDIIVFIPTSMMMSLDSAYVSIV
FFLALMDGYMAGASIYRMFTFNTAINFGMMCRRNMVAFTPYVISDRLTGPMVSGYRMMDF
SLMSQALLMNLMMLTNMT
>S6A13_BOVIN-uniprot-eukcellmeb
ALSDPQWDDSPFGPELKTEGLGKDNENVVVLLFPRWTTDGEGVLVAVEMRKNTRSSEAIG
IAFFFINQFQTYCTAECILTFPQRLPILLSEGCGNPFILIFGGPLGGIITGLGQCGMFQP
LTASLAYNIEEFCWPTNHDLIEEINLQYTAISYAFWDQRICHWYCCNNDTRADIAITRHY
WYWTWSYPKYTTVWALEEVILELWVIEAGKRFRRERYRYLKWQYFRCYGCCLIQTFFVAP
MQLVAVPGVGMMATLQMTTTPLLNGCGVACWTTFSVYGALLFAFLLLYTIRGADATAFPD
NGHAFISAIFSFFGYGVYGISSGALGSGADDMPYYHFINFFGVTISYICAISHSEGQSVG
YGLKRMARVLREPKVARFLVRVGMVFYAVYYLKPVVVYFCAEKERSMVVLRQFEVSVFMV
LLATSFMLEGGTGDLSAGNQVEVMVYTDIFMMGFACYYGVLTVAAVVVVQGMIFALFFTL
YAGGLGWYLLWFLCSLYLPLWYKRGKPWLLLWWLSWPSTCALFILWWYNIGILYYDFWTA
ASQSWTQTPCGGEAQCSMSALLPERLELASPGPCKLSLLSTARALAFLCWCVRDHLLRWS
HH
>YNV8_SCHPO-uniprot-eukcellmeb
QHSGSVENTTHRRNWHLKSVARSRYQWVSYRWQICALQGKSEPWMTMTMRHRMRWEYWMV
DVDPFYPKSYDSFYPYSSYSESDKKDKRYAYPGEKSLESEYVGYSESSLDYSERLLSKFD
>YK31_YEAST-uniprot-eukcellmeb
ASTTLIIIYWIIRHRYSPRTSYLLVYKYIWSIIYLVLILCSHLNPLIFYIPFLTSIIKNQ
TYHPVAYATPPIYIRELTTIPILAAPYIEVETIIPRNSFFALEGLPHNGTIVGRISFFFY
FFCTKKLVLVPGSKLILLQFFWGFLFKLPGAYGKFYWFIGFPNPIPFLLDGFVDLFSDVG
GQVGTQVKNESYYAVYWIKDFSKVVQWVSLQGKPEDLFYDWLGLNSWSYFYQGYVVQKFT
AAGSLAGGIIGFGLNSDGHKYKYYALLAFGLFWNFKFIHAFFLMFGLWAHYCFELAFINA
QRFTNERDYRYPRTDADAKLALYYQLLKQYVQELFFFGRKLYNWQQQSSFTYEAEQFYSG
HVWRPSGHDESSDDSHDVYEQPIREDVSEWDVPHVDCHDRDDCTENSRMMSVEWVYSD
>S61A2_BOVIN-uniprot-eukcellmeb
FAQKECVRLASWKEFPSPIIVAQPKEVPISIQALASEISEFEKMPFVIAIIRLSFDKEGR
KTTLGKRLAGEIVLNPMLTEKPGPQNEIMALSIMGVAGAGGIVPLIAIANTEDPSGGLLV
EQGLMYAIGLYMYYLMILQAIEIDVFGYTGPSVISLGVGDAELGYSGGLIEIGMIIVQLI
ETEGLIWRRNPAAEGWVAEYVFTFTTITFPRAYLTLFFFNFTIIERALTVWKALYTNRFN
QYYNAISAFMVLVYDYRIQISSIAILFFMQTFIQYKIVVIMSILIARSFVDAYLNFVPFN
GSGPRVLLFMMSRLYLSGPSNVSGVELYEGSGLNGSGRVVHALFAGPDVGYGEGWLQMRL
QNASQKYFAGFISGLVAAMSLIKQEIWSFVMYISTLQLVLGEDRQDIDIVAAVKSTILKK
VAIEIIALSAVAEITFGTGFALFVTVYEVYLAFFELVFFVTGASGGFALGAVQIMV
>PNS1_USTMA-uniprot-eukcellmeb
ICARSTTSSAGRTNTTSHAAVLTVVSQGAARIVVSIAAAQSVASSLRILAIQLEVRGHTV
PSSQGGQGPSNYGPARSQGSGSLPYQQGPSFGMNSQSYGSQSQMGSSNSGNQIFQGYRQR
HRPEYLIQAREYERPNPVHASGKQPYKVQEEQSRELRVYFPFPGALYLEYKPKFFLVFLK
PGAIIIILIFLVIVIGLYTHYSRAGSRVNFVFMCGVHFHVRYNALTITTMIILALIISCM
NLSTNAAKAYSNARNSLLKGNIKFIWSVLATAAMSIFRRQQNWRQFNIVRIKFIAYVNVF
AAAISALPSYEAVVWSYIVVQAVAIWIVVYASGAYSYQAGYIIEGIVIISSQRLTEYGAS
FAYWTYVLVVIGNSGVMIKAVSWSGAGAYLASITTCAIVDIAIDLGALYENLFTIGAFLF
QLINVLNQIAYQILNMEQQVQITALIGVYGTYSIGGGDYYIAQSLANGDAYIIQNAAYYQ
IRWFNAIFFFVGILGLRRAIDFQFLLVNSIILINFNLIAFNGYNFIALLNLGAGLYAWIF
KLAAIRQYQEAQIVKSSMSGQFRQLQQYGQAITVVGAIAQEIQNGAYALPSQYLAGFASV
HN
>TMM25_HUMAN-uniprot-eukcellmeb
RFVGREIAGGEGAQLTLAAGLEEMLGLAEVELHRAGWPNTRSAGQSAAESICLAPRRQER
ATWGPTPQGQTLLEQARQLSALNTPNSTQANASEGGAPCRSEGSSEAADSEVENHRQNSN
VDLAFGVAAGWPLTLGAEFTPNLFVSAAATKLTKQDLITVDISNTLVSRGQLFAVPDFVP
LLVVLLLDTVNNSLLTVTNNTVSPLPQLVYRVQASYTLVQGNLVVADDTVVQQVVNAALV
TAPSELCARLRVLTPSCKFSRHSPLCVSSAPKDRAAVNGFLESSLFGKPKHALRSSSLKS
ATELGVRRDGQLDVSSLRLSFTPDRQSMRQSNEVDIMTVVMLSNMMSGQPPAAIKGLTLT
EDIELL
>OPSB_CONCO-uniprot-eukcellmeb
MAAYPLLAPFIYFPESQLFVGLIALMMELNSILNITYVLWIWFFLGMATMMVNNITFEFY
VFGYFPAGILTTFFGFEYIGGYMGLTEPEETYGATKTLPLATYCYYTLLLMNMMVFTATI
FEILAPVCRHGMRIMGCPVLMGTVWWMTPWVVLEMMRVTWYWAPVWRSPNPFSLSWTMLS
CEIEEPKQCQHLAYKFYTCGPTGLQASQVSEHILNCETFCKTIEIGPSELCFCIYAKQQV
YFFIVIVAGAFAFWSPRRFFVFATFRQSVVVSYWTRVMAQESAGMSIPCLVFGIRAPRGS
FTENECIMMPGSSSCSNAKTEMSKSNSACISFEITYEISFFEPKCSVTKR
>SEM6C_RAT-uniprot-eukcellmeb
QSPSAGLTSTLWLSGSRLLPLLILMLDLLSTPLGQMDQLPAVAQWLSQLALGDPLVGAAW
VDFMRLQSACQVQRLSRLEQTRMLGATRELDAQQNSFELLARAADFDADARTGVTFRENQ
QSSYTGCAGGLDLWIGLYFVAVGGSVAAVSYLDWFCSYYNFELGFNDLYSYFGVYRPLLY
RLVHRDRYALAEHFSAPAPYEAYSFSAADYALFSSRERVAYAYDAHDHALLERYVDDSAG
CLSGRCALQFFPKVRDLDKSRVRGSARDVLRQCCQVWWNERSLVTLHAHSTRRSLMHAFW
GVTAVIGGSFKGPTIVFVSTAPDLGVGDEEAQIGTCQKDYALETSSDKLVALLRSDREAL
KVDPDPLAQVDPKDTATQDVPGVPSGPPECPLAQVLHSSSDELPLAEQLKHPDADDPVGD
VGEEGAIPGDVNPTGLSLLEQMHGGSPVVHPALVPLVAREEPDGELTCLMPSTSGPTSYG
CFVAIRRTRRIPGESPCASHDSRDQACDIDCHLYRALGISSERVRAYCLDPCKAFRRHCL
ADGEPIDSIVSSNGLGDCGLGSASVDSRGQIIIPRSDSSPQTCGGSVTPPGGSPGGSYAP
LLPHPLAALAQFPGSAVSSSLFGDLRFLSVSQGRLGSSSQLASCPGGALCPRLRPSSQTA
QASSLPSAHFNRPGPPPFGSRTLGPRFTDRPALLLLRDLSPSPSQKGITPPTAEDKDRAP
GVLTECPVLEGPAPLLTEEVSGGAVGAKGRPNLLGTSSPPNPCALPNSGQNPQRRLPRER
PTPPTCPVPGPPEHFVATVRLYVPPCAGVLESSTGPVRAERESHAPSSTGQESCGQHLTE
SSPRTRGMRVMRLVLRRPHPHLRSRPDVPPVHVLRRLGRAVGLRPARGPRRSGRMRDAAR
PSHGPDGSYGPHDPLQRRHPGRGKLHSAHQGHYLPGNPRPRPPLAGGPPPPPPSSVPKDP
>C109A_HUMAN-uniprot-eukcellmeb
RPRHLVGNLRRMTSCLFVLGRLGLARRGPLARHRGGAGATALRHHTRVHAWRTRALMTQA
LVSVRLGLQFLVNTCQPRKVRYCPLFTSTRYITPRLRVVSPEVLYQRREVRKQLPLDVSR
LSLAGHVKRLGGAVHASADLKDAKNDLVRHKYSVGASNLYDVKYKVVDDINANSNISLNI
ETGVQTLLGITLLKTALLQEQPEEVECEQKCRQLLILILLLIVLTQLSELQTIKIVTLVV
WERVDLAWYYTQTYMPQPITEQRPEYTFYLVPQYEPWSQIGMMMLDQRYYRRDVIYYIIF
GLKLRVHHEKKQGHQVKREAQRLDDLLFRMKYRRHKAFAKAALSRRRLLEH
>MLOL_LINUS-uniprot-eukcellmeb
LVNLAFKFAARFGVSSSFLRELEVIWFEVDEFVIWIDRHWLFPILKLGFRKWVVGLSFLL
LRWLIIVQSFVIKGAQLVLIWDRVGVVIVIQILGFQQKIIPIDVAGVTRWFTPLVVRGIW
ARYSTQFVTGEGDPHVTSTSFTKLTCWYALTSLTKATSLHGNEFELKTHVAFRENSFGTF
KVDEGALLAKFMHFVEKDVGKFKCVPLEHVYLDMDTD
>K0241_MOUSE-uniprot-eukcellmeb
DWSVVCHGHKVKKHFHHSCFEGPVIFPIVGTHMFGIEHVTPIKKHVKELMKPEVGFVSQH
DEPDYVAYYPTYPYEHSYGNGCPRKAQRTSLQIQHDAPYAVYYLSKIAPATAEPLAPATF
SHYELLAGILQELILIYSSSLSSKLLLKKESGLSFELLSLLFYKISAGSEIMYSVQSVQM
YLSLVYLKLIVRIKVTIALILLYYLLGGLMSVPPIRKIRSFPHFLVKIHHRHAVVYMVRK
HEYLPEMTDSKKRVGDSYEPSDSEKSTSGEPFSAVSVYTTYVEGLFADELAVAADNPVQV
LRMDLTVLLLELPSTDLQAPLQPNLHRPSEPALKHDDEGWSFGPKDPGSSLESSPAEGPF
GLNMQIACPNVYVSPTQQDPGLQPIFGFSPNQEIDTEPDKVTPLYMVPLLLGVGCNQLPS
LLLVGLVDEEVNFGLSIQHTHLRSNQSEIVALHADTIEAFTKDRQILANPATEQALDDAK
HDVLVTQTFTALLAGVGNVEHEARLSVAFLQAWFYEFNTEVSLVNGADETGNQTAGLLLV
ISWNYNARIIVKAGNRVMSKQVVPQNPESFNRNWKVVQFEAYNHNWGQGWHPTKNFMYYT
SQKSPMKLTGGSNTTLGPASVNRSRPGTTPPTGGSKTRLNAWMMVVTAG
>RFT1_KLULA-uniprot-eukcellmeb
KAFFEGNFVELALLNRQVFLFLGFQNILTVNLGMTNEGNGFLNKILLFLVFLVFLTRVGN
VISQKYIIRSFGLIESSSSLFTLGLIVIEQFLPILKREEIWTETWEILSGLTSIKDLKTK
VICALSYLFNFNPLILLNYHLWLDLLTCSTLYFKIDKPVSEVYINALHYLVPYQSEEIEL
VISMFGMVGKLDITLKLTVLMKEVAYEIESIIDVSIGYIFTVGIVGVLIFYYEQFIIGAD
YQFVYLLQEEKCEFQHTVRKHCLNRCSTDQETFLFPFSKVYHTEFVQQVHLTILQGTHFL
WILTYSWNELTDLFILKSGSMSFYFFLTSLKADAELVTFAIKSKLFSKISKERRIYWYYS
FFFLLYINYLDFFWSIFYYTEILVERICILNNTFQSSPFWQIATGFISLAFIGNSVGSFF
LILIWLEKEAFNNLLEDLSEFFELVLLYELELLFLIILFHYGLLINAFMLLLILFARAFY
TSVKYLLTSFSLILLSTVNSTNEKGIVMPLNITIIGIFLTPTAIIYIESVELEVANAIVL
KKAALKEETAAAKLAL
>HRG1_HUMAN-uniprot-eukcellmeb
GLFFALAAQPYSGLVGWYRWVLGGTVWSRLARGSGVLYLAVSLATYRQGLASAAAQYVLV
TKRLFGRVGDTVFWYWIAIWIYPSSKLRPFILFTSLSVFRGIRVWFITSRYFFTALTLRL
HDAIRAWIAYLAFSIADLFRRAYLIH
>S35B3_DROME-uniprot-eukcellmeb
STTSASDSNLSSDPSPRTGQQCCVPNDTLDNFSIGSSMILSYPIRGTGITCFETLRRTRR
IFPQEGGYLIIERRLLFIYFWLFFFQGLQEGQCPRPYSLEFFVAVQFSYCYVQRFLLQSF
LLLTLVISIRGSGLCAAAILINGSLSKYRYWWNVLPPIGFLLLFVEGLATWFYGTSNTFI
AIGGQNALIQASYDNALGTAAIGCGAVCCALWYAQFGGGDQEAMLGMNDKDLFDTMIQYG
YAVSGFSLPYRLVLGILSSFRYFAYFEGIESRFSFAFEFVYLYFGVFFLGGGCKKLFVFL
AALVRTVFRKTVPLFYTLYLQLAPASNLAWLQSPIKLATAYPFFGSVIIYGSTGILIRLG
IRQFKVQDSKTKAVSSVFVIYSFQLSASLRVGVQVV
>GPER_HUMAN-uniprot-eukcellmeb
QEGHVVLSLNLMYAGALLSPLEQSLVLPIPNQALHGVYAPGALGPALRNNVLSLILGAEM
IIHFLLSLFLLNVLILPIAEIDSFFLIAVIRAALIDLLINLVFLNGIIDREGIIIVVLYY
LTLYSYERRLFLVLSVARCNVVQLRLLSDVSFRLRRSARFLARFYSTCVYFRSFLMESVI
FCVSTTIAFAAFEHIFAFTIHVAVAVSVGVAQLHGVWAASFHLAASIAPELIFSTLLHVL
LLNLVVGQMVQPVCWVARLPQLLQHRARAVKGICHFSHQQFKTHPALPAPRRGSVPIHPR
CLVHLNKHEEDLHQKAHCILLNFIVEQKIISLNLGANLLAAVATNKLVFSAENKAHSLTV
SSQSVDFSSPSPSPD
>CAD16_MOUSE-uniprot-eukcellmeb
TVYISTNNLARESVFLIHVAYPWFIPAFQYLIFRTGLQVPPPIEGLVGVNYVNTLGAIVP
LTDDALDLATLTVGSEVTVREGNDAQTVTTLKFVTGVATDRALQDVTKEGAFTGLQNLLE
DQRHPQPQSADGDFLGDSDVADSPFSYADALEAQPGSGQQARLPVFHDSPNEAADFLQPL
LDDLLGDEDLDITSLSLAVQLDSHMMAAPMLQLSAFMEGSIHDTYVVKVHETDLHSQLWY
VVQVTHRQEVEPHGQYHGLPELSEPESAIAAVPTVYHLEGHQDWEDAVPTKQLDVGQLDV
GINNYTNPLHQVTELPSDDVSPCYESNVMSPVQHNVHDEYAMLTPVELSNLVEVQGSHQP
LPPPKEAAAGQEQSPLLVGLGLTPEPSYALLSLGKNGFESPNYKDEGTNLHPVPPSGVEA
LCSTSLGPDAADGALSHAEQTAVAEAPAMSEEVVPLMGDAIENDDAVDAAVVVAEEPETT
ELDLFNSEGDDIDQVQEVLRPFVFSAVFSIRNRNEFLDERADERVEPEESPPLLRVREEL
PTRDTPPYMMVAAQLASPPPPTAPTAVLPALTPAGSPDTPVEVQAPLAVSIPKRTPRSVG
SVHQVTHVVLVQGQSYQKVVVLLDKKVDSSKDVDKQGVAEKVKQLATKTDPYKSKGQIKS
APTLSYVQARAGSRVELPVQSVANPRDSAERQQGCPRVVPYPAGFRNEGLRPPLSRTYST
QPQVVMWSCHTVWPVNWGVLCVHMLWVLPLVKLQQWIMQPVVNKMKTTTVLQNVVVVQVM
VGPLPLVVLHVGLLHAAVALRLIIQGLGHLLLGVPKPISTLALGPKVFLL
>ATG9_EMENI-uniprot-eukcellmeb
NVDDENPYMARRLREYFDQASGDPNPNMLSRLRRLDSSELAPSVADYRMDDVEDTALSLD
GTEMDPMTRRQSPFVREDRPENNELDDPSTGGTMPSGEFFIALRLAEPQAPMTVTSSRTE
GDPFPAEPDHPHESDTAPDLELQRGDFRVPPRPHLSSSHRHPLDLFDHPTTDHRDDPVHL
KLRRWLRQIRLLSIALLTSASQDDILRLTLYSRSLSIYLRLIMQDLLFQLLWRWKRFSWT
YNRDVAVGATITVSMQYDQPINGMEHVGLNQNAKRLGSGQIKDMGRRRSQLDGVRVHVSW
DENDDCRLENEILHNRYRFEDFINFLNFRKFINNDANGLGRQIIRIRFLLIQANIHGVLD
QTTVFHVYREAQQNADLRTSAQQRFLGFESRFAKSYKLARAYNEVEVKVIFIVAIQVYEG
AEYFIYMMVVLLGSLAWSPHGLVLEEAEPMLVEETFFAEHYEGDAHLRFTAVVYDTEVMT
FSYFFKKEFHLIFQEPMTSLEHLSFKLAMDESFQLVSMESFISIHPWDWFLMFWIQVMLF
FDGTVKRIRFMCGTPYTSAGFKQFNLRVVQMTFCEDKPRYKLFDDFFDGRFPVVNRHRDF
FAPADGSPNSAGPSTFNAAQVPRVSSYFGAGGNTAYQGRLTAGPRPPDNAFNRNASGFNG
QALPPGSPHRQGHDHALHHPALGLPSSPAGRPTLNAQGPRAPRGQRSLFNSPPSLRSLSG
ERPISGSPRKQDSVDGQEGLESRPRGMAVEEPSDESEDMNESPRSSDPSTGIAPGLKIEI
DLGVQAAVDDLEEGRNDGDDNGLEPVQLQLAEGLALQNDK
>AT222_ASPTN-uniprot-eukcellmeb
EEIDVAREYSISQPYTDQQGVFAGPQLYWVAICSEQPPLYEQDVKMNAEPLQPLTPIIQK
TPKALTIPPAQIAGQTQGATITLHTSDIGTSTLSAATKPDSGVDTTTLLLKDCATAATQN
ISGLGIVAPYYKILMATLFLCALIGFYVFSVIIYVRILNGIQGSKLAKVLFMIFTGSKLS
HHLARQAEARRLHSVVSRESSAASAVGDNPASPFLFTHASATDHLANANGLLSFASRLLS
GLAATSGIGLDYIQTTGNLPISNNVLIISQISPTTTIGTIPNILSNQVTSGGTTATTKDI
AFRRIGPFFFRLFLAGPWRSIASDEPWAAWWYWRRYYLRTWGAPETAWSLLSDRAPWLFL
EAWTNDTGWLANLSDLDKGKNVDVAVTAWIATLHSLAVLMAMLWRIWTGFVDRDDPLMEL
YQQLQFQGAFVSRAGGALIYPLVFYIFRLYPWVQIIQAMAFPIWPFPINVIPQFLYIPIE
KVIRAPEECGKGIESYFSFALSIGGSLFDYPLSAAGTTGLALGSAGSFADTYPDDAFLFL
RLRRREIAKGLRAGPEALLSDLGLALESAAFGLADRLLDLIAPRSAISAAM
>LPAR1_SHEEP-uniprot-eukcellmeb
SNMLKFVSSNNQVFTFVLLTMASSYAVSNVSINSAFSFPAIWWSNSNFKTPVSYGANPPL
MAFLFRMFFHATLLNITNFPRLFFVLGANNILTAIYNNFFPNLGLAAIPALTMLAFFILL
RWVIIRMARIALIVMRTVMQRQMTVHTLRITVLHQVRSIHLRLLHARIRSWIWLSLRDTR
LIVNYDLNSYCSCCELSEQCVYLCDTMVRLGISVMSSVQAFQLRSFRHADAMPEFTCRII
GDFRPDPSVPRLRTPVYFFPKVLCRFKVLHCLPQVLLPPLFLGKVYALVLRTLNRPDMFP
HFFANILEREDIPENGSSSEERHSNIEEINLDEIERFDLSIRSCHSTFNQSFKLESINSF
PQFHEFDRREHLPRGVDPRFQQMHLRRPESDEL
>CSMD1_MOUSE-uniprot-eukcellmeb
AGRVYFGNNNTCLLSPPPIVLALFWSMSKVPGRLLGGPTQCPTAGWLWPWCCTCPNNTGW
SFVVLLSQLLSTFSGFEQNIQELRDLLQNILLSNISASTILSVNRFYIQLHLLLRTGASL
APVLWEGHKSSYRPYRALLTKHCIIGMGKGVCHLYADSADGRFIGIIVSYGGFTMAGKMG
SSGPTATCRASWGAISLCCCAFVSAGNPTTNGTWFCGLDPPFPEFPDCGCYPGTYFPTCA
LGNNEDFSRIIESWNYTDIWGIEDFLLSIWESVEETSSIDALHGHQLDLTDFGSSTEINN
KMKKHIHRSDRQSAKKSGRSSVKGKGGSNADMDQFDGSKFIGKLFSVKKSQVNCVVRKQT
RKAGKRWRVCSRFNLGGWAGGCAIQTCGNRSQSVNVREGIPNVYLSTRQGGGNFIRARCC
AKFPYPKYRVETEVIIEIDVKDGVSHDACYNQTKIVVDEDIFGDTVVYLFEVDYRCSVDV
WSSGHWDIFVKSDMIGPKTKQGFFPIKSSGVGMQFVDVMNLGSTGIAHSGGSRSAGPGDM
IFQRYTIFIFICIANKPIGCTVNVLFSGNSTLNCFSVSQNGSIIFCPRFLVACKILLNVG
AGGHSIFIDSMVDLFKGLGDSLQFPISGPFIPDGDSDLSDQPNGMKILENIVSFNDRNPF
SFNYLSDFYSFSGNRSGNLLCDGGGQFTHSGRFPGFGFSRRHVEHGIIFSNIDRTYFPES
QDTGSEVYGPVGTDKRRFGTQTEHSCQITQFLFRVDSLGECDDFQVVGVGCDDSGVTLKT
LVPEDKVSTEGQNGFFNLLDWTTVGTKGLFTSTFINYGDGRPGAPKFQIQFHTSYDDKGN
DSIIRRLQPYGITSYAGMVRCCVNFTEAGITPGGSYYPRPDTVLSIGPASTQFNTFFSCI
FVSILPDLWIGLGGSWPVIYCGPTHSVTYAIAPGPDLEGGPLPTCTASGFDSWATHCPLT
HEPHAILISSEDHLFLTFTRLSASMINFVPSLMQAFFTLVLEILSRHDVTFTEVFQHFHH
RLQAFEFPEDGIYRFLNDYVIRGCPAIRSIEFEDLEFFDNERFGIEISGRTLGFDDFFQV
KCTCEHGACDSSEPRCWFVYHVESSESNATDDAKAILCCPVGLGVVLSSKLCGKLAGHLP
RVSDRNKTFLRLSSLDRNLTLLSNDGDNLGTLFNGFRLLLLLVLLRLSRSLDSGNLTDLQ
TRLAASPPYCDNACGVSKLDFLCTTGIPIKPYMLRQTYGFGLFLTTTGMFNPSHGFVKPT
VHVTTWTALRHNFCDRARPGMYDMGAEYSLHLIFLGPMGTATVAFSTASVDGWGPRCRMD
LPLASIDGHPFLIEEQDFLSLSIIFGFPSLIAPPKNDSFHSDVDQVALHHNFNISIWFSG
IIGTGISIYCDAFPFPTGLWQIFQSQCPRGIGRCNTFDQQTFCFNSETISYSGCTGQFPL
IIKAIGIPNPMCKIFSDVGIPPDDCLLPIANGGFCNKVPYPAGCPMKQPPFLYISNKYIL
ALGQLKSEIGKYSISSPQIEPHNFFAESQSESPEGFFPPSFIHLPLSESGGSFSEELSYR
CLAKITPDTRAMFNMMRCRAYGDDDWCGAVTGPKSDDIDTNAIVIPRGTVASKDMSPGFD
AAQYQAAEAEAGALYEAVQQETQSSTLDYSCNGYVLTGYYTTGLVNMQVQCGVVIVANES
SSGGAVKEPHTSLASLFFSQSLGVSDLSTRQRSQRKGSRRSHLPDTGFSSLDLSLVSANA
GSSAPQANGTYGVGIVCRRRVEQTRRIPPPLRNPSASQPLCIPSLVSYGGRRPPNSCQVS
NIQIILDIGPKVTQPFCISEPRSESFRTGYHIQAWGQNIRVPNIGNKITGNSGNNNTIRN
MLVSAFPVKPASCTSSLGSAQKCFATDLGDHALAPTSLCAPAPHAPTSTQKGTFRQDDGA
SYHSIPSMDNIAYYGSGCTDGSTLHTDTPYTLRTHSNPDRPRGTFRPLKMRSRLQSVTVN
SMSGAAMNSSSYSGNIISGDHNNDHQFEGYEHHDCLYPPPIAESGYTGGYGEYPSHHFMI
SSFNPGEGLLTYEYFIQQQSFSYYKGPPYNPLGPTLMLYNIHFADDIPKLPSITGFFMIG
LNCQLHCPSYTWHHGAVGSTADDNDPQSQCFPYGYVLPSLFPLGPYYEPSPNPCSTTPGQ
LDSGDHDQGDVGIWPGQLVNVEFSDDLDIDVLIDVPDFPPPGLVNNQVDYTISVQPCSGV
DKIVANGIGDFAPLNEVDQDYTAPNVIVAPHNDISKEGHLFNGFALAPFSFCPIDDCGLQ
IGYCSVLVHETGKGKVPPEQQECTRPSLLGTTNLCSYNNNGPVECGAEILFILSVGPQSN
KLVRDIFPDLRSKLLVTFFPVGGSASPEASELDSNKDRLSTIPYKVFLTKVVGSSVKRSN
GSKFYYIASSTSTGVNYKFASTLNRVSAGRFTRCHKCPFRYKSAGATSLYCYLHAKAKGR
SGTRAIYGSTSLVPGSMPLFRFISHVEMFVPKVAMYPDGDPGACADCPPRDTQYPNWQEE
GSERLWCNLPLCQLRRGRGPVLENEENFGAPPKLYSYNLPEVVNISDETGPCLEPQDPVP
NEGPSAQSGIQCSGLGLPALCEILLKKQTEQQNYQGSGSVIGLIQNIRPGNDSFNGNLLP
GVHFGSNSGDTHTHGRIAFGRANAVCLLGGFVPCSPNGCTYSLIFWGVRTLTGVGPGDAV
TTITPVVCVCQHIRLVPPTHTPPFCTHNGLTGTAILVTVGTHHSRIPCVCECTCSVGSRL
FWTPSQVNGQLQNSQRQGSEIPSPGRFVCGFAAQPGSGYGLQQSCNSPRTNNHQCVQHVG
LLLAGPIPTYVSGGCLNNGRYHGGAEYYPGHLYTTHLPLCCAGLKTRLGTAFLCAACSGA
GGIWFRSTSQGKYDQRGHQTGNSSTGSSSSKCQFSQFGGHVGQGGEPSDPSKKSGSHNTV
VLIACPSPGLFGPQQMEGMGHGENIESRSGDGHANILVGSLQNQGEPQTPGSNELSEFEV
KCSDSSTTVGYNKCCGTTTMKAGLTVDKCWWKGPFWIAGWWTGIIGKDCDTLPYGLDIRC
VSKPQGGSYRGRPTTCECDSIGPPRCPPNDPQTNESALPVRSGPQPPSPLSLPGNRIPPS
GLSFSGRDTPSARFVQELIWVDGCYELEVTQISVGEWSGSYAQSKLGGGGGLRERTHSPG
SPQNIIIAGGCVTASNHWSCQAHTNKLAYGPLITSRWITSSTFGPGQARQEHSPAGQPSI
RQTQTTTFLLLIGCYESTRCEPTLATLQYDKISREIQHTAATDFERYSYIKGQYTTNRSR
GDSNTWTGTVCKVGVEFATDFNTKSVAEEVVKKPKTKNHVSVKRKKSEHNWEVSEVEAKK
YSRKTFLAILESGKGIAYTPVNAAKKLKVATYKPFTKEKEDHFYTPTLTLTWHTLTKELF
SGYSKWPSHFQDDRSDWGAKGQGGELFSFKSGRDPSNYGSGGQDFLPNGGGSLGASPSGD
ARLPFGFLYNLYIHSTPKYINSAMQVKPPFNEPQVTNVVFYSLFEFFVSASYFGYIQYTG
VAFCTANFVVTADPKTTKTNTPTN
>S6A13_HUMAN-uniprot-eukcellmeb
PKGWSGEWPGLGTVEGHGEFNKSEWPIFETTRMVKNNEEKLETNTWGLGRTTVKEETDEE
FYLLGLTVSCALGPKQTNFLSIGELTVGSQPQNVKVCFTEFIVLLKVFLAAYFGGLPYGT
TLSMYIALDLILLMVVEFMTFLGSIALAWTYMCYFLLNINWTNNFNISYSFVWFVAYHYH
IALVWATITGVGWALVLCAPGFEWKAVLIVVWSGIVLFEIGYTKYYLVGLQKSAEPWSAK
AGLRLALGQPPGITLRIFGPMTNLLLALGLPQMRWLGAVLFLFMQWFIGIQIQTCTLYWF
IFIGSFFACNSGMAFACVFHAQPQAMLGFSSNSQASEASEEASAAGASYLLGHCYFTLCS
ECWNDHVHMPWALQAVRRVVVEFHFAVWLCPKFKDPWLVEHKRPFQVLSVTPAKRGDYGC
IDAFQVGELSLIGKMLFEVYSFTCAAADCVGVGATGFVTDVWGLLFAWDGVFVGYCLIGV
LTPMTICWTYELPYPMFLTVLYLTKLLLISLKYFWKFWPYTFAYYRKLRPWKETYYTLGN
PLELRCLGEYPSPIKYPMAQARETTRGLSSMSWRNRNPMLPQKRTLSGGPLLNTPRTPLR
HH
>RBOHD_ARATH-uniprot-eukcellmeb
NNGLGNAPDGIAGRPLSPALDIKANEAFAGPADRKRNSAMNSPTAKPALNAKRPLDSFKK
RLHLDTNKKVYTLYSKDATLAADLLSDKRHDDSGTQVLNLLKAVVVAGTEDAGEGDNISK
RRKHFVIHHISTASLSDGTKLFKKVAPSSKSRSLNFGFVPSTRRDRTTRRLASTSAALTS
FAPRSANANALFREDSAASASCVVCLARMADDADRMGDPEKGFDNSWAEEQIWASEKAKL
LDSLLVAESFSEASAFLIIRIVSEIEKARKVQADVNSDVQASWEEDSIEEADSLQAVVSF
VADNGDMRYKPALLDLINIIMQRQPGEPAVLILKRMMSLEKDSNLESQRRDLREPQAGNP
GGMVCGKILIWEAFLFLMWMQCGYGGGKFTKIKGWWQWGIYVQNSEAKAMTAYKALNYAL
TILMAITHNLGNRLKKLFVVAHLCKLDTVLLLHTVILPLGDHDGWRLGVNLVTLGLWGKT
ANDWDDGFQLFYTFPWDAFAVPRETDVIEMVYKLPGWTWSGELVAPAESQTIGAVWPWEV
VLFKFLLNYLTALLYGLHYTYYKLHKVNILYFMHQHVWFHTLIALTPIKLHYHKGNLFYN
PQGLSQVLEIYRMKFCRYVEHRCKSPPEVFMKKKHHQVKVVMAAGYRGKMAALGMSYNLF
ETTKLRLDKNFPPTVSEFTLFFPKGGVSAIITALPDVPLGCPPSWDTFNDWGLGSRSPGK
ILDGNPGKNNGIPIVLDTNLVGGKGGMIPLGNDNGPSGLNKDQLNTGKTISNLDAKNKRR
RRNFTGMFFYEILETWGLDTWFIEFSFYYVEAEEDTDYTGVKIKYYGTEDDETDKFELTI
LALKPDFVGKGIDMARGENKMGQGKHQITLQRWVKDGKVIDGFQKQAIKRSKMKAVSLVG
TDNTNNLFARDNEFKFNLTST
>YAB8_YEAST-uniprot-eukcellmeb
VMGGVLYMVLGKRYKLRSSGGRGLYFKRKAFLSGFGSMVGYKLSNTYVIRSLYPYSRYLY
SSSEKTYFGIGAALSAGSPGFNSLPLGVTFIYLFGTNIGFTLFMATDFVYFAYTEKGYLN
PFVINEFLIFTKGNNEYLKFLPSLEEGFVGQKLNCLPSHNNAINKTLCVPFYHEPNAVCF
FLLHPLVVYLFLNFFKLFIYVFIYFPFTYVLLSMTPVKYYPPFLLSSFSYFYIFFALFPF
NFVNLQYDGNNLDNNITVGSGFSAQNGAFLNAEHFELISQDLFIGLTQIQDSTIAIGVFI
PDQQIEPEQVDADNQQAEIAEQQLA
>MOT2_MESAU-uniprot-eukcellmeb
DQPDFAPAVVAEPMIYMWFDKFVDPPYVPQDSVQFEVPIFQAAISPAWDTVPVPSPPPKI
MSLGVLVLSSSALILITAIIGPLINWGLANNLVGRAGGLTIVSLILGGVFNMWGSSATNP
PANGANWTLSQAYLMIYQWQLKSPFLLGWYNLFASRLRFLQPYSWALNYSAFVFLFGFLA
AARSSLKSLSSGLLGRSGTSKGKPVMTQVGQSSCGEAVKSFFSSCSLSGSKPPRRIAGSI
IDLIIRFAYMLGAGKFISAEAMMAFIYFLLNKLFIIVIAAYYVHPIDLGYKLGPVIDFTI
ASLLFGFSHNFRDFHIFSPVGTHLTIVTTLHGIFVFITRYGLAIGRLVVSIFFISVLCFA
YIASGSVDTLLKPARALPSVIEGLKSACKCKAVSYVPGKTSLLALDDPVPGILICAVRVI
NREFSRRAYPKARRAHKSNSLNSKDKHADDDKRDNKELVTDPAHERSNKRRDPRNKRNRP
SSEN
>GTR2_CHICK-uniprot-eukcellmeb
KKMLRARYIYGFYFMGHGVPSLLKAVYLVLGGIGGGGYYPKQHMDHIYKLNPFFASPAVM
IPSTIAGGGFLTAIGTGEVIIVPESLTFGTRGEVHEITTDVGNSHIVTAFVINTTTSTAN
GVGFHRSRASLGGCILRALIMVGADMSGIGVVVLKANICTCMMGTGIWSGSVVRIIISGL
LGTTEPQAWISLQGNYLPGAALVLLATLGGALLLVPSSIVGAVRYLDSMAGTMQLYTQIG
RLQEKEMLAGESAELFAERLLPRCGCEMYFAFLCEAADLRYALEIAGMELKGKPKAKCKQ
QNVNLTYTQGFFAGIIAVFQIGTYANRPLSYIAGASGIIVVQSFISPSFLVIAGIVALGI
TSALLGTLKSVMISAAVFLEVVAAFVFVMVLWVSSSVRVSIVGAGAMLEMMFFVLLLVAM
SIGFPFNAFWCWPGDAWEFAICVGFYFIAFCWAVGEAFFQDYGPSFAIIYNFGQGGGEAC
AEGVFGGAEFSEFEEAERAAVSGFALKFLRIGVELVSFLFERLEEEEVPLTGL
>CCR5_CERPY-uniprot-eukcellmeb
EKILYSGYATSMQSIVNVTKAYFLYQYQDFRIARPANSSSQMCIQKVIFYMLLKVQFLQY
ASDALFLHFMAFGFTFQLIFQSYLKDLIDWWFLDCLLFLAIFFFVMGLIYDWAIQLLLDC
AAVSHLLTDTEAKFHIAYFVLVTSSALTSLGTWATHYIRVFFFIAVKRAVIIAVIVTTQI
RVLLPTLPFCNRLHRPTSRGIILIMSTSLYHILKKIKVKCLRFWTLKQTNFIMLLVQQFL
CAARWTSLGPITFVCPVGTVFVAIFAFCNQPPFFVAPQRGMYLNFPYTNFFFSPEHCCEL
FKHKVESQSFSIKISQLTPSRSLVKSSEEGASYSPYQTIQPIEKVKGQYIKV
>YF1BA_XENLA-uniprot-eukcellmeb
SLNLALPNFPANIVQEKPPPALESHHNPSRNDRARPPSFQPAPLAMNERYGSRRLVAQSS
AARFAIDEGYFKMYKISLVGAAQDAGFDYARNSYMLYISMSAYPKARNSVGTLQISYVAY
AAAGSFIAMQARSQYVPLMETSAFRQETPGNDASMWRAFISLYTDGQITGFTSIFVQAWN
LLVVEVNLYIYSTTGTLYYLIVGVNDSTIALALTVLYILYWTLFKETTYIATLILGLVLA
PALWCRLRIVELMAYQEIWCMVLCARAIAPFWGLLIIAQLRIVRNQLIIGLHLNHVIHII
>NOX4_RAT-uniprot-eukcellmeb
VYFLLHYPIYANRHLRPMSVQLRLKEWLNRQSSVSLMELAMCRFWLERALLGLGTMLSMR
VGRLPRDLLAGLLLPGFTLLSLKLPIRGQQSPPNANVIGISLLRKALKRNLGNSSCNRSV
VLATLVAVVLFYNYPAMDYVVLNALEKNLSMVRSTNTHAFDNAFVVRFQMLHVLATLNLL
HVWFWYHVPTGSVSNILPANMSNGNFMYYCPNFLWSLGFLITLIAHDAIVTPHHNYSLLN
GWAPFGELLAEFGFFYKFAEPLWCQPLKHQKIDRQDDLKKHDGYHCHLYEQKKLSGSAKH
HETDIPSSPSLSEPSVLINILPDSLTGQMSSLVHHSLVEKVFMKSHSLSKRILEPKFIPI
EPVFRLGERTFKLILREVGFGVLIGITYIEGLDPSDDELESLGGRLTFFQKGKLVFPVSP
YLAHLIFWYVIFFILILLLLVYISYVWLIVDGYYISWVEITFWISLKLGVHTRGVLSVFD
AEIKGNYRYKNQGKEDLIYEGLQTSQTDEDIGNLIFGPNFEITQTFIIDLKYAYSKKLQI
SCEKKVGLSISSCVFNNYNCEEKYHNLYSSSEKSSLLT
>OR1A1_HUMAN-uniprot-eukcellmeb
GQSRQYVVFFLIQDLIDLQEINGGIILISYGLIEVYIRSLSIPAYVVLYEMLIATVPYSG
YLLGIFLYLNADYSNLTSAGSAQLGYFSQMTNAVSSKKFYLSIKFFMVKTATMLNFLFSF
LLVGSRYATSNPEWYVNSLFNNWLAAGVHTNLIEGPGCGAVPPCPDVSHSIFVCLWINAY
HLIVAVHKVKDRGIIHIKLLCRVVPDTSICVMILTPTSCCVCFVRILKSICIVTFLCIPV
YTSSLKVLATTAIALINATKPNRTATRAVAFNLDRANLILLNDNNVYMLAGGSLLVMVIL
LKKSKKRSK
>TM9S1_RAT-uniprot-eukcellmeb
IHNDLVYVDPVPHEHPLVSPLHHYPHVPTDYMSSHKLHDVPDRLVSLGNDNGTRGSPNYC
QNFREKQASHRLRNYEPKLRFIYMLLRHCELHRICRYRFDVKQQSLYRYERSEDKLSEVC
DHLFLFEIHRSALFEVLFPGDWERQLVFGFWPTYFVFSEIGLEYGSDIVAEFLEWGEHVF
GVSLTDGRLWDRSVSSLEWEGFWDSETVVDGSSSDWVDGDLVLEEERRHYWFRVVVPLKS
IVVDVVLFGVQDVVVSSLDGIGFVVRDQGVLRAHSSNSVNSNSSDLRTGELRNWDRTFVW
CVLVGALTLACFQLPVACCHQMILTVRLTLCSGGVVALHAITRLCNGYACLPFASQGSTF
RWWVVVTLSGLSFGLSTLTEAPVLSSWTWLIWTLNWTFAVALILLSLVWIVGTLQTVRLF
VNPECGINTVIPTTFNPLEFQPPAIPITLSYIDRGYAALITPPTGLEGGPAGTEFLPVYI
LSIRDYYFWRAYVASGLVVIASVLWFASFLFVGVSVSLWGVGSGYYYVIRIEAEGIRLGA
LMGKVNSGRFLGFVNLGGGLKMSISSFIVSKLIFFSYESVIIGFSFILF
>SEO1_YEAST-uniprot-eukcellmeb
PRLKIYNIQVITIMSRLEFVIQSIIANITVVTEDIRVVLDTNDDSAETYSYIKITPSQDR
ANEDKYFDDFHWEVHYSSWQWEYRENSWSRWEHEFSLDHQKPTFREENESSSYEYFEHRD
EYNKLLSQNYLGKVKKKWFTGKWALVWTFLIDTYSVNTWNNKKWNDQILQYLVIALNVKA
LLLANNNLALSSKAQVYPTTVNVFSAPYFNWSWVSDDLPYYLTLGVLNPAQPWFRTFAIV
FQIGAVYRHGGSQLYVIRSYALSERDMAGYYSFFGYEYGAEAARFYFASRLYLQYYYYSQ
QKLYSLVRSYRQTVSKTRPALLLYSDLFYNIIGNTVVKSREVGVDITGALISISLLSLVI
LRCFSNVLWCYSVDLSWLSIIMLRMILWPLSSLKLWYNWQYSCATILWKISLPWFNRCLW
AMAAGKFIILFVNMGAFAMATFSGDKMVYKDGIAAGFWALVIMAIIAFVWAFVYSKKGSI
TTTCNMSTCACLDASLPASMRACLFVLACFLWTCFTAACKDSQCNSIAPLLAEVTRAQAE
IKTEKSSYYVNTDFTKDNFYKSFGSSNRETTRLVALFVCGDLYGCLFLVFHKG
>S38A1_HUMAN-uniprot-eukcellmeb
STQFNITLLNSFMFKQDMMNNSVENDVLENNSNVSTSNPDRNEMSSLGENEDEVTFPFTH
LIYGGMIVAGLMSASNTLGTIICLCFNAFMGPVGYEGSVLSFSNMTFYSAGANLTNYTIL
KKGMGFAYGIVLQFVVFLFGKQKNYLFKFALCLLNELTGVQKKSNLTEKAGFIGAVSVCL
LLVLKLVLGYRKFGKFYFTYAVIAYEYNLNVDSKFYGVVTSVVIIPYIKNLLIKCLRVSG
CPIETLIIHCSNPPAPATSHSPTLSPCNKPTAINPTPTLLTHANTIPFTLLKANYASVYC
KTTALNKLQAHYVVKNASQDQILFDIIIVSYVLKFAVRLMLQSSGSLLNMMLDVLTMQNY
LNSITLIRCVFLSERIVALRILVMFLCRDCIKLTPLRGLFKLVKERKTVIPESVTGNPFM
IGLSAYSGSIMVFSLGDVADILIWPTLVKLPSLSWILGRDIYVGMWLVITVNILCQAGSD
SSSSSSG
>HAK17_ORYSJ-uniprot-eukcellmeb
DGAMNLYGTPPMYTATSDTVDIAGGIRGLLDLEVFPTTLWAILVSTGGGRYTGSVALLAD
SAYFVNTYKGEYIIMLMATVYLRPAAVGKHIGIIIDHGIYDASWHNLTIVGVFLTRVAGL
SAFLSKYVSHREMSSRIVRAAHCLIRSPMELRPGTMIIPFAALFMFRLIAMSLAHEALIE
KITSGQPALTYVLRLFGIFSATSIGLKGLGLSIGKFDLTGATILTLLFGPPPTILSSPIT
LGKHGPVHLYSYYHSVHIQGLMLIWSKEHIGPLILLGLTYWESKIKISGGLFRGRFAVYL
GTILGVQYVGVAIRSYAFYYNTLFMQTTGYFLAIVLVSVYANFRLPSAQAVPFVNPYLAY
SVSYIYDVGVGVVLFCLIHNIMSELSIQGVTVQEVPEVVEYPGGMDVISLSEQLVTIVLG
AVPPIYIGVWAPGIIVVTILIVVTLLIVTMVLYVWVSITIVVVPYPEMIFIMLEELVWSI
AIGMRYFYGKHRGMNVMYSAGGVQYNAEGVRGYYMELCGWYEMFLRYVLGIVKALSLHMS
HDIVLTLRSLSVGTVPTIVNRVYLIKCDTGPLNDQLGPMPNKNTGTNVSSLFGVSNGLKV
SETVRTTQQQTHEDIIAQVQTWRAMGQLNQGDMTFEAQCMARCDEMRFADVAMGRYRAED
GMEGLLLGAMELVLVEMVWLIGGDGVLQLKKVVLGPVVGCVYYAMKH
>ISP4_SCHPO-uniprot-eukcellmeb
SKIDYILAKSSDGVKSHKIKDDIEMSSIVSKMSIDSKHEETSHPEDDDTSTSSEDYFDHN
GSAVVITPLVDCAEIVDAMNVMPLERPTTTDSEERPTFFTEELVDNEYRMESVSTIMAWA
VSIADVSVAIHKLIEAGRGKLVVPKHIVIFEVVFFIRPAFEYGLKRSRNRKESSLRFGPP
KTADGSALLRTMTYALPRSAYVHLLAVQRECIIPAGLGLSHVGLPFIHRYYLETRYLVLC
KRNYPFATRFPRFLRKSRTWTWVYLPLFISFWIIIWAASRYRSAQAYPLFRAFRFAGSWW
DSLTAMTSDFNYQWLNLLLIAPGVQDAVIQMTIAPWLWWTTQNDIPPFFVGPQQIPPGIL
QNNAAHIAIYLISLNIYMDTNPNINYLSNTAFMPLYNSAFVSASKFPYTPNSIFTALTNY
HYIDGVIVFVRYPHGVYLPHDIRSEYLVIGRKEPMVAHYFEIMTYPALTFAYSAKGYIHK
LVFTWGVIGFFIVWTIQNAIIPWQFWMERGFVIYTPIEFVIVTIIYWIGVIIIPMIWVRG
GAATDLASPVAQMMISKFYARKWVPIDYITYAAIFGITIGLISWKITTWSWWYQFDLYFV
YKSDTCTMVWQWNTIDITSSICMDFWCYRCARGVQNFINICNGMDSYINLYLPYVLGPYF
KTGNYGNFKGKNWPPTKWLWTYFFKWIKPAAGWAWLWLYLQNVFTQQLSPLLINTSKPDG
LNFTINQFKSNFQNSRTLLLFDPGLMLTANVKNLATFLCFNSVIPQPGLGEPARCKAAPL
GEGGG
>KCNT2_HUMAN-uniprot-eukcellmeb
ELKPWQTDSFRLQLFKLPDNFQRPRYSSNYLVKRREWEDMRMKLLFLVYNRNEYSRDPKM
KFLGPLLILWIIWSRNLKYGFVFRLASIWIAVYLENIQLWLLWVERITRQNSCALINVSF
PPNIILRIGPEGNNCIIWVVFWVLNNPCAIPFNMGEFLYLKNNCLPEIAINWQLNKVHFP
ITYLIKITVFITNQIICDINHVKRIMITFCINIDTCLNFQLSTIQHIIILNIIACCGILT
EAQKWNKPQEGRASDNWKVQSSFLGKNLKRQYTQESREKCTGQAKHVVIPVGSIGEVRYH
PDVYILDVILWVVPPLVSKTVSLNAYLFSMLYRHLQVLSDEVLYVVQTDYFRFMVFMSIP
ADSIVFLTQAADSFRGHKLLLRAMMQLQVLSCDWHACDQQDDIDDAQLQGACKTVMLKDP
EACQAMRCHKVVAQMSRPFGQAKNTPIVPEHPCLMLEMQNWSAQALKELFCGQTCLCCFH
KLINLKYYRNSVIERCVPEFGYDEVIGAPDYGALSYPNEYFDKKFEYGCNFEACGNFAIR
VVQFTSRKRFDMRETSGFNIILFRRYMSNQSRHHRPGDDMKVTIHHIGVESASQIDSTEN
PSDESLPTAPQVPTCVDTLDDPLEPSDPSPQELDDLQTEKVVSIDCDDAPTRVEDISLEQ
RYHKFNSVLKHHYCSEIYHEACEYKCPDAEYPKPSLVSPVHCCNSYSYFPYLRLHIHMKQ
FYISLNMFLYIKNRLYIPLLLPKNNWNWVIAIALPAMMYEVICGFNNANRNPNGFDAAPR
DIFSGARTTLTDALDEADMDIVFDSAAKFESLRTILFTATLKLVELISLNINIDALMLKD
RSSLMSSMYLMHCNDSSALAFFKFGDGNAAFSFQSKLVKFISSLRKSPLRLKSSSHLRLF
IDLSSAFIGGIDYPYLLLTLTCKAGLYDLVVAKIVTIIPCMLLLTKLYCTYCCSLWVDVS
SLGKHNESQQQSTQRKHSQESTNTQKSHQESELTSKSSKLNKHRRRSEQLSLSRHQWQSS
KLKTLDNALQPSGTTHDMEYKSSLYKLGSKRKELGHYKAYRPEREGADYRQKMQAGSDSV
NYCLDYRNCLCPPCQVQLESTVSEDYNLNSQAEESRLLDTPSSRCSLDSDLPIEY
>CYB_PIPSU-uniprot-eukmitocinnermbprot
CCGPLSITIKSATMSGNDNSYLLFLIHMLYNLAPCNTSSFQLTLDNFITSMNGMWLWTLF
RCKNAVLVWIFELYHYIHYLVVHNAILRLGYGLYSLLCTLGLLLCIIVSHMIVLNFYFAV
YMLRALLIVWGKLGVTMLTFRGMYFNGWIYTIPLGVMVATSAVAFIFPASAMYYGTTLML
KIKPLEKMFAYLLHTLIFLGFMNVLLPFLINFDINIMNELNYSLLLVGGMSLIHPMPFGI
HPIAMWKLNAIALLPILGLTLAVALLYFIISDLYIDYLNYAPAYVRSLIPVLLPIKGPYL
QTISESAYLWFILSWFILYWLQLQPQPDLSHYDWLISDPIQLYTAIHLLPIIQWPPITQI
KKPWILIMIALMMLLLHII
>CYB_ORYLE-uniprot-eukmitocinnermbprot
LILRTKNYMWTKINFNNPLSLMASGLGIINTGRTWNPYHARWLPLNLWRIMTAIASPLSW
TTTYYIVYTRFGFGIGLSNSWWGYGGAFHLFFSTRYGTSYISVMLTYIETVLGLINGIYN
GWPAIINFSGETTTTWVIGNPFTTWAITTMVILFPAAASLTVFPANTFIGGTPAAMETLK
HIMIIIVDLELFPNEVSKLFFFTHPIIKLKIIILIFIPGTFTLDTLDIDDDTLTLLDLHL
PDHYIALVPNAYPPLDLPALLPDGLPVLGKIYLINYVALLDFYPLYNILPTNNKLPTGAP
SLVIMLVILMAAVIVQISSPKLYLLGLWILIILIDPFFYLKLLWMSYLSPIIAGHIRIMI
LFLLELELMIVVNFKIWIE
>NU5M_PARTE-uniprot-eukmitocinnermbprot
LYWSNNILGLISNIFLYLLKALNMIIFSHNLYHFYYIMFIFHSNLSKTFIIWTFHSSGYG
LVGYVVTEYESVYTLFTTVILFFVRNAPAISVYHSRTFSLTLESVYFLSVTPLFRYYIDT
FFASIFGFLIMINKFILIGILTIADSISSVDFGFFISAWMVFNAGFSGITSAFAFFFIII
LFPDLKVFCQTNFVITNAPSIFAYILNIELIATIPELIFNHPLLEANNLDNSWGIAGLLY
LAVWLATLLTLVASLWIMYGLYEAASTVAVLSTEILYIFWAAGALLLGPTSDVTAILLTG
VLIIFSHHISLTDSVTFACAIGGIIFLICCKGYTSILFSASHLFIFKTYITILGFNLLQV
FFVLLKDASRLVMLYFPYSTTDGFFVSSFYSFASLRVLLFRYMLEAKSGCAFFRFAYFLN
YNAMIIEYYKNYNFEKRISIYIIYVVIFSNSYYSIERMESSIIIYITIINASSIKIANIF
PVPTAASFAVIFCFSIFVFLAALLLAVLSASLALFFYVISILEKVTFFLSTLLSASYFSD
KSELFFYSFTKSFQGFGTKSAFFFLLDQLL
>CYB_TROCU-uniprot-eukmitocinnermbprot
NAFTLTWPTLPTSKLTIDALNLAISPTSDNPIPNNIGWAGSSGPLPALTTMSIWTRLTKS
FFYHSFTTFHAGLFFNAVIWLCLFYSNFYEHHRALFWGTNFLWVRFFVGHSSGVGSFGEW
SIGTTLWTGFAAYGMVVVALTMVFFTVVMPFGFGGGLASGFFLWWQTVNDVVVGIGNFGW
PLPSLHLHSLLGLHISLSFGGIMIFLLSLKDGHTLFGLLPIPLYLFGMDFMTFPILGGSM
FIPTLLILSLSLKNNEIVVPNTKPAVLLTLKFGHAAELILFFPLLPLPPTRPNTFILLTN
RNIQLSLRLLEVIFKLTFIHLQYFTAITLSHRLLIIFPFHTLGIKVIITTILVFQPLNQH
VLAAFNMLAIPLLNMVMEIL
>CYB_CARPS-uniprot-eukmitocinnermbprot
SHWRPFGFISSGLWLCNTGLLVYGCSSVGFMSRFTLALIWTATPLTLANVSTFTLLKMSS
GCMLLSWGFHEYVYLSSLFANLGGIFWSVAWCYGYAIFLGDYDSAAGMITFARSGCAWRA
FSFGGVIIASVATVLAGDWTIAFLGFTPTTPTATFALYDDWRTVFWFIMPPTWVVSWWYG
YFDLHILATFDYVFSFLIVKPFIKIAFNPLLMAFMALLLEEYEMPTIALLAPYVLDVPLF
APIGFDSLIIPYFPELLPFPFYYLSPIDPDGKVSKLSPFAPNLFSLWLYTLPEDLPPPGI
QAVGLFLQSHMFISCIKGLVLIVLVRLEPIPFIQVPMAQQVLFFVSHFVWIVIVILQPLH
SLVMELMLMLVLPNMLTTT
>CYB_MARZI-uniprot-eukmitocinnermbprot
NLLHNRGFITIPAFIMFFLNSTKTKRQANWIWTIAFSPFWALKASSFIMIANDKPFDWRR
GILYEARMNTAGSYAAYRGLAGGDMTWNTTMRYTWDCGHWYHWAVLDGRGGAMEHGGYGL
VAMVLATGWTFFWTTAFSAETIMTVRIFASMSFLWSFIVGTWSSFWTAGWVWPSLSWSMR
FLLPLLGLKLYMGYLNSLVYPSGAHLIPGEVIHFFLPVKSNVISSALNIMFNAFIIFDNA
GLLNLLPLVDELLNGSLYGDPADITRPDRPDALIDADLAEGNVHFIGYIPEFMAFHTLLF
LSAWTKTQLLVMVLPDIALQTLECAARMDGVPILHMLIEVTFLIGLALLAHYDIAEQLFP
LLLIIEIALLILWLKLSIA
>CYB_PTEQU-uniprot-eukmitocinnermbprot
SRTHLSVSTSKADAMSWDNSPLSILVIRTIAFCFVSKDTNDDLALDTKWHTYPSMFHKIA
LACHGHTHAEAVYSTYGIYTRDNYGYMLTREMTNLFYGHITNTYGYYYSHMINWDYVVRM
GAASDWPAMTVTNGDMTGKLLFQAVWVGFFFYYMGYMYTGVYAAGVFVVSFFLFSVLMSP
LLTFIVPVYMIHFGNALDHSTYHLPILFGFFIHASNLSDPLIFTDLIGFHPTPTFTFGFF
SLSSLHWVGPLLDVPKDIFLPYLAVSPWEFKSELLVLGEIADPPLKLLYAVYYDLADLEA
MCALLHMLVFMASLLIYFAPIMLPTHSILSISMMGVMLAPTALMISHALLMPIQYYCGTM
SKLLTPLLNSIMHVKILHL
>CYB_PIPAB-uniprot-eukmitocinnermbprot
LQWKMWNDGSMLFWGLNRATIALAGPSCSSAPAKINAQMLGDMIIWGHFLNNNANSINGI
LLGMAYEYEYFILLFYHAYHYLGSSLHAYGVYVLLAGIVFLYWSHGLVLCLATRLLVGCG
GLAIFMGVSYAWTYLTGEMMTAFDLFGIGWAQGASGTALALSFYPMFFTLAIVQYEMLFM
LYFYLKTIFDFILVFSLDLFLLNPILPGVATMYPLPIMDIGHLAIFYGLPDIFIKNVSTI
IVPLTAILVYDVEAVLGLPNPSRXIRVSISHMXDPDGLGTTDKDYKLVFLXKYGPYSHGK
LLLLLGLMHGAMCSWLHAEQMHISTAMRLLIIYLYCSIIQDITSVLMPLLQIISIWTVGG
MSYSKEIVLVAILALWMSV
>CYB_MACLA-uniprot-eukmitocinnermbprot
PYPMKTTTSSPHDTSTKTDLTHGALLISDIDKNGLKMIPWFLTLLLIAQFLHWISLTIMP
RTHHLISIWHCNNGCSHDAIELYMGINAGICMGGNLAGILIYSMGVVTGMRTGIGSCTNT
SRVAVIVVYLWFPTGTTIYRLIRFWAFWYEIWALLSGLYWTAIYTFSYYTPFSDLQVFWA
FMSTGIDFYVHHGTLFYSLHILTPEPPLPKGVSGIGSVMIYLDDNFFTFMVNLHSNLLDI
NRPLDPNPNYDDHLDTRPGLVLALFYADWDDTPAGIFPSLVPIIIIIPALDSNYMLIDWN
SIITPISKTSIIGPSIILFLLYQWSILFQPWIIILFVTILLFLYILLQQLQLIPLDLPLI
LNKLPEIAAYFAIGPNMANKI
>CYB_MYOGA-uniprot-eukmitocinnermbprot
DMDDLIISWSMYLSWWLNLIIGIFICHGPIGTIMLIWSCKSLCITTNCITFIAGIILSKQ
GTLHLVWIMGGIVSWMNVNYSIYSIGRGRMVFDYFNHHWIWLMVAYGLNGGWIHGVHREF
YIVTTLTLLKFKWAWTPAWKALTMPTGVTWTFPVQSTVVELDMVGTPGIALTTFWTFYWL
FHLALGKLFGFFGPPYKFHIFDHFNLLDKNFLLLVYVSIVALKLLFFHLNPVLLPPVYTL
GPLLFDLILDPVFHIYPPDDPLANESIRRTWALINLIYPKNLPLLGLLSILPIHLSIYAI
QIWRLITQYIIYFLFTTAPSTWSIILFYGWLLTIRYLLVQAGAPFLIIGIYQYLPLMTSQ
IIVNVDVMNMNIEIILMGIM
>CYB_CRYMA-uniprot-eukmitocinnermbprot
NMFHLSMMGKSTLPALNFIITATILITPLMIRLYMLSVTNNFHLKLMLPYGDLPKWNFPI
FHDRYGMNSWVWGGYHLYVGGFLSVWHWYIRYNDNLIYSFGFGGSGEEYFLLTVSGSYLH
TLSVVFTAVLVSLRAFANAVAVWDQPPMPNVVLISIFLMFVALILYGVWMSAPLFTGASI
ILAVFVASALHPHIDLSPVFLIPGAVLLLYHYAFTFLLDTGFFLGDSFAKTLLLPSSYIK
LPYVAVLLYSGILALILYHLGDHLVLIKALDNHIGVFPYGLLFEPIPDIPTGPLPLCHDC
CVLLMLGAIPSTTLWWLLVLTWMLFHTPASTWMRVPIMGKLIVHPYTYLTHVALQFLILV
NSLILLPLLMNLEPLSKLP
>CYB_VARVV-uniprot-eukmitocinnermbprot
NSLMSNYPGATYCTGNGGYTGWFILPYNNIHNRSLTGMHTLTLWSSKFSILIDTPGTYGT
VVLFYVDTFALVVYGYGGFGLDFSCRWSHLEIYCRTDFEVTIDSAYTAFCNVHIIISVFF
GIWLYRWGFXAGSVYAQEIIFSAFLNTAWAGAMWFQWDWVAFAIWGVWTSFDQFIGTAFT
IHSFLLLVLDIFPGLLLDGKADHVLLFLHLPHIPPGXXLIYLSPAXSLPALHMGMIPIIL
FFFPLWFNFLNAAPPPIXLKFVLYVDLGNYNXEKSNIRFXXPIISWNYNKLPHLRNSITP
WPAFFTIQYGGAIQQHAWKNYAGGIQMMIHLSPLVILLLLQQWITFSIPSFTIVQTRHNT
PLIKENNIMILIPNVINLN
>CYB_CEPNG-uniprot-eukmitocinnermbprot
KILCPLWNAQLFFRLVGLILFTTLPPIAINAGRNSLFLWQLHFNSPTNYNLLPFIAFNTN
MCNSTIYIYIMVFGTAFNVYIMAGTMHHIYYVHHLMCERGITYRVSEGYWYFYTTFIYYC
FWSADSFTATTSIQTYFFRALLDFAFTVDTSIGTTFNATVGKIEMGYWTYTIFLTLTALM
HYYFSDSAIGIYSFADFLSAFDHLPNPFIHIFPISDPMYHFYLDLAHHPFLLYHFGELST
LFPLPFPILAAPFTPGPVSSNWLNLTYNLVHGKVRPKWYVSVYLLPLKPVFNLNALLIIP
MPLDLLLYWVPIFHVFMALMPLHDITHMVVAPVDIWQVMWQVSSGSTISTFIVSLYMIPD
TEKLILVLENNIEVVMTEN
>NU1M_HIPTE-uniprot-eukmitocinnermbprot
EMKVPVLQPRFVAALAIPGPLATMPVLYILVLIYALVYPRIQELMLLEAALLIFLYTGME
LGLSLGSNYLMAINFMSLLPTPAILLMIALLLMFLWFPSMPLSMSLMMSMALLIAFLTPL
NISWLLSASAHISLPSASELGWQVSTLSQSYWPVTVLLLLEQKEPGITWSLASLPWSTLA
TFGLSFGIMLTYTLANFTNMIRMILAMAEGMFELILASNIAPIAANNTEFDLYIAIEVNM
SMEFTWLKKILLNLLTRLLFWSVAPRATIGHSTLLTTPYWRWYRLLLYKPHQYLFPFLLI
PHGPTGMPVPMPIVTIPV
>CYB_STEFR-uniprot-eukmitocinnermbprot
GGLLLTNKILWMGLISMTLISMNFHLPLKLKSDLCPTTTSFFIHDNSMLGTLWFSMQPII
GDLYLNYGANRAITFFLVNDVIYLWSIGYAYVTYWALHLMSGFYYQQQYALFLWGFTWYR
AGSVFGTSIALFVLSAWLLSRWAGFYVATFTFFLRPFNTATGPPWSGIIVPIMLWTWSVQ
IHNLLLILNDPHADIAIFSAHIYIILTLLLLALIDGVDYSIIIPLILIGTHNIILLIPMI
FLAWIPFNFLGFASVTAADDIPAANDFPYIIILKLWIGNPAKPLYSSIPYAPANFHDLLT
IPVYTSLDIHTQQMILLRLIITQQLPLSQHFILLILSQMDTAPSQPPLTQLIPFFLMDVM
LKWIELLIWWNLNKLTMIV
>COQ2_BOVIN-uniprot-eukmitocinnermbprot
HNNSALRPGAWGSLLLRAAARHLSRLAWRGLVPSASSGRGLLARALARPLRRSLPRRAHA
RPQVVIYAALLPLYMPPGGFKLYPLALLSGLMLLWPNRWIPPPSSMAWVLVPWYYNCPAL
GLVIVLTGGMRGACLDLFKLPARAVCFTDIYYSTTWRWMLVGAGYFGRVANGYLFIDLIG
WGFYFCGVSAGPTGLVLSKAKYPLPFWLLWKIACGPLALMVSTYRLLWLSRIQCYGVRGT
FSAMLALTILSIGYLLYKRDRWDSKGGKTAGLLGSLSLFVATVLGLWRLEAISTNLKMII
MTTCGLAYENWATILKCATIARDCAKKGATQKNDAETAKIACAYTYGENTNLIGINSCLR
MENRENMEIIE
>CYB_ORYSJ-uniprot-eukmitocinnermbprot
TTTYPLMCFLYPRILQPTWLGVLLYASNIPICFSTFICLTLNMSLLQFQIFDHMQLNAVS
VIMGWFSVVIGAYPFIVVFSVLYILMSSSYLSYMHDGSEYPLEERHMTSVSYPGRLIHFG
ATATIGLFVDMVIAVVMTYLTTGVMVLPPFSSIVVVGALVTLVGGGGFVWWTIVTGIAAL
AFAHLNHYRLFAYHENNNFDLKNIHYALLSSLHFFLPLHGFTGMENGLIFHAKYNVHLGS
HFIVGIAPSIGGNFPFAPVMLRPPFILTPAAIAIMPWHMPMLGLIVWNNILFDWMYVVPY
AWLSELSYLGLAGLSALVFLVIGDDFVGIFRWQIEIWLLILPSVVFMPWGAAPFRQALFP
SYGYFISFDIRSPFFFFFVISRVGPKVGAFFTVVTPY
>CEMA_MARPO-uniprot-eukcloropinnermbprot
YHILKWSYQKALELAIFIKRKISAFKFRYYHIYNSSFSSNFFYHSKKAKEFYSFKAYKDN
NRDNNDYDFIWILILLNNLLQNLEKVFLFNIKDKKKSKSKLINNFLKKINQFKNKFLKKK
SNSERSLGAWRLPLRKLAFSMRLMRIMAVLAKQRSEWRYDRSELILSAEYPLERYSNAMS
WVKCELVFLLFLKSFYALSFFQFLFQLFSFLQPFLTAVFEKRLLYLKRQFFLQLFTLILG
ITTIKKLELLYLLWKLQSWEWSMITNQLEVKNYQKSFQEEKFQITLIISQELYNKILHQY
WGYHFLLVQYWAHDWWTISIFLNALLLLDDISNWFFGIIYNSLFFLVSSYLFLIWGFEIS
VHSNSHKVGIRGFTIHIHLHSPFLIHIFCWHVLNVLKHFWPPTHVIVGWDEHIKFEWHVN
TSEMTMYSMHHTVI
>CYB_CAPAE-uniprot-eukmitocinnermbprot
LSITSMLNIRLTFWHLSMWWGALINLDSFHFIPRQYGHWNKILHVTITPLGIHNLITYLF
DLTMSMFIRWSFGYTMMFVFIFVYVSFMALLLSSSIIIFLMIMLCFAVRGNYNFTIDMYH
WLQPLRTETGPMFPVWYRTGWNFGKVSLAWSQSSMRANANPWVAFTAPNGFTAGVPYNFI
YPIANHPILHPMMFIEHPHYIHISIMIKGYLFTHILGITKPGPGGTLFIFHPTTFMLGYI
AEYNLVPIRELIISALHIKIIIDFSLSLILLPLYYILANPFLLPIPVIILNILYILPIYF
YAYFFMRSRQSFLLYMTFTLQPIFQPIIILFRQPTTSHPFTIWVPISALIFLIILIVISP
MAIMNNAWMPMNAIVWVSS
>NU5M_SQUAC-uniprot-eukmitocinnermbprot
SVTSSFLISFKNFIFINVLPKASPLSFQSFFKLLNKYSAMDIFSLMISYILSISIVQKAS
ATFSYSRIEKIFTMTLLYNSKEYAPSHNIKLMAFLDSTYENVNYFAWDIYALDFWMPKPS
LLEALKGGMVYQNWISLVYALWLSKGFELQFNAIWKLVILRIGLIKYFFLSWYAALMDLW
LLLSSPKATSNDASQGSLAALSILKGALLKPVQGDKWAWSSILSLPFKGQLSLSLGALLA
RSTLPISLQAMATFGLVQTLAQRIHIFTRIDENGQDSSIESLTQLCSAPLLLLCQTSAPG
QSVAICSQFMSQIISEFFSSISDVILFAHVSIKPVGSDITDKMVFIHSAFLLLFDGMSID
GALRLWHALFSMAITLSFTSLRWERGMSTLGNLFSTGLDILAAVGITANAGMSLPSFAKS
SVPSKRGSSPYVILPINPSYKYAPYLLPVAYYYPSNYLFAPSLNLIPFNTLSLYGYNLNM
TKSTLKLKVTQETLLQIVVSGFVLLGTIPHGLMTMMLPLTTLPINSTPILIHTPELTLLT
TDFLTKTGKSILTKKLLTLLITLLDITQTYTLIELLPEGPHMPSSTTLTITTLMLLKLIQ
ITVLAVVLAL
>CYB_SCHCO-uniprot-eukmitocinnermbprot
YSAVMSQGQLGNNYKMVLPSWLAGGYALYSFVLMLMSLQLVNGTNLQMVSLKVRVALLGS
WNIANFDIEAVHLILFYSSFGARYRLRFHKVHYTLFYYHCWMLEWSEYHILIGEIFYSSA
QSINLNISGWMMMGAFMTTLLVFAPPSTNIIQGLGNNITFSIPSSIAVITLIIGGMMFGE
LLAHFFPAFSIDMARNVMVFLALSNFIIADKLVALFDMSINTNAADKFPFGAARNLAADK
SNRHPHVPANNIGFYEALCSIFKPLAPIGGLPPHHIPFVPGLWVLVFNAHWISAYFSSLF
LWLTEIPGAGFPAPDALLVRREALAFPAQGPWPPTFLRLALLMRWAIFRPISLLQLFAGG
PADAKTNIMIKNFFLVVTAAELV
>CYB_CTETU-uniprot-eukmitocinnermbprot
SLTGLDLSKLLTRNKGHLSGWTIADILRVHGAPFTLNLLDPLQLLPVTWGLTHKQRGNLW
FGRLSAVILDFLGSSSDLYLYYYWYNVDLSMISLGYGFGLNLYNGYIYLTLTLLCDMYGV
MFFFTVTFMPKVSVWAASFVTTLGMWAEYKLSKADGARSIVAARGLAAGIGLKGWWITAW
MMMHLVFKPSLDHFGVFFTEIMIFLMKSNHNMHNTHLHDMSHVSEGHTFYDIIPLAFFIH
IYGPVFKATAILPSNLIINDRLTYKTPAYFIPLALLLEAKKYGINLTAHDLSHIPPGVIN
LMGKIRPILSHMLQAFPYMEFLFSGPRIIRGPRHFGMRKLHQLPQSTKQYSHGPFFYICG
LLMPMLLSTPMNTPLLTNN
>CYB_OUROU-uniprot-eukmitocinnermbprot
IPTAWLQIDQDNSWHPHTKLIILSKDLSSLIWSIHLHHVYCAIMRLPQGALPPNDRSLDG
SVTAATRTGWANLICWIGFHMFWIIFHSYSYTACIYICCYHGCRHMGGFWATEAYFGIGF
SAGLFGPTVWAWAILSAATWTLAFRAWTAFLFYLRTAWAFLYILGATNSTAAASSADPSI
FDGLADYFDGTHFFGIITPSNTLLLLIEVIAYPIIGLFIATNPAMTGMAKAIILFKLADV
ALDPLPIYGTLLLIYYGPLPLLPKKSYPTYLPFPLGLHAALLPLPVTLSRNLLIIWNLRE
QILIHGIKPHSRFGFMMLLCCLPLKEDVTQMLVMALQYQVLFLSVLPYGLLEWFVLMILL
ASMAVVAWLLLALLLLEVI
>CYB_AMPST-uniprot-eukmitocinnermbprot
LHLAILFIYLIGGLSLGGVQNFVIFHSNHCSNQATGSRLAWRRVHALFAFFMHLGHTQTH
SIITNGTIIGCYQISPALMLRASINLGLGYVIGGGNFPVGSITRYIQVSPALYLGMAAYM
PNLHFTWLLGPIHAGTIWFEFSVIQGSQLQTTEGLIQNILSLTFLFIEIPGTIPTSHSIW
LSSNDNCCPKPGWFDLNFKDKFPPPCIINLPMIESSHLPADMLKSHTTLWLPLLPLKTLP
LILLALTQKLIMMRLLLNLTLLFVVITSLMFPSSMSHYSYSLYLIKITAAALLTAYTFFK
SWLLLLGL
>CYB_OCHPR-uniprot-eukmitocinnermbprot
NTISLIFCIISMYRKHKKMGATGMPHSMIFFNISCQIGFDSIANNKQWMQSNMLDLHQSI
LMMGFTHAHAYYRYFRNDWFIWTAWSRLMFWIYVVYSHWIGIYYCTGISCGSRTAYSFTI
LVLTWWGFSPDWVGSTFGTFTWTFQILPVMWLSITGAPFAQTFGQIKTVVIADTTAVIWR
TPPPGSDNTIHHSLGGFFHAIVFHSNYLAIFTFVLFSLLISFTPDFSLLAFAILTSLITG
FDGLIVYEDGTYLTLFLKYADYVPAKLPPVVSIPGLPPHTADPNGLPYISLSWTRYTLLV
GLRVTMLLILARWFQQRWAWQAFDGIMALDKHWLLVATSAAPLSFQLGFRLLIGLMAQHE
KLVMIKCLSLVMLLLVLLI
>CYB_SMIAI-uniprot-eukmitocinnermbprot
HGVHLTTTLSQFWALMGAPLNLANTMLTTISKLCIITSWWFISTWGLLNNFSHFIWTLNF
NGHNLNSGIGYISYHLAHLYSTYIFMAYIHHGDVKGYVDFAIWKLSGAFYMNAETNWYVV
MAFIMVAWTWGFILLGGPGTYMYGVNAGTTYMLISSTYNGLVSGFVGTTALTRSGMAGFA
KFSYLLISPPYAMFSPLLLLIPADMITLKVLIGINHPLDNMLLGFPLFAFLIKFVYFPFS
APLPPNSDDFLIIHPGPPLLFWIPGSLLPAGSLSNSIAGFTTPLLNVPNIPLGIILGVIS
LLTLFMLWFNLFIALLALGSYGLIGITHPMWSFITIPLFWFFQLMFTQGGIQLEQVLILI
LLMILLLIIPALLIGKLNTPP
>CYB_CHEME-uniprot-eukmitocinnermbprot
NDTLAISHPINHDAGLGIAGGRNILAMSINTWDLCLPASFHPTAKHTATDTMSKIPLTAT
IFFGLLYGNWGMDCISIWVYAGFLAMFILLFGLIYLVNFWLITTSHRCGRWVIWGSCMNM
LGFTDGFMYLWLIDGMYMYAVDRVELFLTTFGTVSASWFMLRPTFELGQTVGFGWVYYFL
LPVPLFMTHALLDVDTYVLINHGLFFLGVLLPTLLDGLPVLFPSFLHLLLIGISHLHHSD
NLPAPIGDNTTNVGGVSAVSKLGTIYFPGLPLFLIANNLGAKPPTSPGLIYIKDLSPSPS
TLSTMYTTTIWQQAIFLITQFGIYPMFLIFIIQLVILLTGTLIIADLFMQQLATYQWLIG
LWLPMLSLNWPITILPIMV
>CYB_PYGPA-uniprot-eukmitocinnermbprot
PSMLLWKIINDDALRGGPNTAPSIQLPPTLSLPNLLFISMLLSPTAATMKWTIGHIPYWK
IYCICYLRGILCEASLLFHSGLSLYISFNVINWNGTNEGNNTKHGGNLTTGNFYIGCTHN
FGGSFAALLTRQGWGEYGWGMWTLMLVTQRWGGFSFRMIGEAGFQAMDVYSMTYTVAPAA
AVSLMFFLAYLMNSTADLMIFLSGLGMLVENLSLGGTPSLGLSDFSELHFHPHIALTFIS
AIGLFPIINSPDYSYLVPPLSIGAPPLHFLIVDPSTKGSENFPLIHENLYAHPATALKVP
PWVFTLHQIMIASPQALFFLFRLMLLWQLQASTQTNQHAQSLRLKAFLHLLEILQSSVFR
AISLALLINLKKPENSLLIN
>ATP6_GADMO-uniprot-eukmitocinnermbprot
IRFWMLLILSFPIWWFMPTGMLIFIMLFLIIFPPPRDISPMIPQGWLTFLRFMSLRRLWF
TTPTNWQQPTNPLSSLAPGTSVLGKSWWTTRLKLAGTLGNLLNTLALLVISLGVISANVL
QVMPAQILIAPMLGPGTAHAFILLLLLTFTLIHQPFHAIGITLAPSHLAIAILLLIVHVL
VLILQLIANAIPVLVYLNMLALLVAIYLALILMLLLAVMLLVFLIQL
>CYB_CAPIB-uniprot-eukmitocinnermbprot
MINTMPTLHNGILNDPTSSTTATGIPNLTNQYFALTWLNKTHMMWGNINTAITFSGFTPM
HFNGAINIGNAIFLANLMDFALHTMLCGVAYIRYTGIFWLASGLETRLFGAYYITFATSL
WRIWSAGGLALTWWMTVGLAAGTFGILPELSQLTLWIGTGSDIVRVFFSQWTRVSFWFAP
DIPHMLFPFISLPHKTVHLLLHPITMHLIHNHYHNIMLSLDTKFIPHDHALIFITLMPLI
FKPKIALIHTGLGKDLVNYLYPDDPAYVSADLLPLAWKPAINIRAINPADASSVAFFLPK
IVHGSFVQLTMMVCTMCQSKPLLRLQFGQLLTLLFFIGSEDESYYCVYSQEEMQFPLVSH
LINKLSLAIVPLSSLPVNV
>YBT5_SCHPO-uniprot-eukmitocinnermbprot
PNSDGNDILNVNDQPQSQSCQLVSDGSQLFNEPRKPKTPLVSFEPSLSELQSTASLNESY
FFSFHDIEQPHDPKTGPDLIPDWEPFLLDVLRMIQHHSQVHPDLWNLHHALNQLIHFQQF
STKVGIDGKTHSGHPIDMSLVYTVMSDRTLVVENKAMVMVSHVENALLTKILMHVRTMII
SSRGNSLMKGIGGNSYGAFPLLTMGRNFSVSIGKIGLSNLSARYFSINISSKIYKSRENL
RKLSFEAGCGYNILKSLRGLTFDGKFHIVVDGSGSVLFFVKFRYKNGMPLDLYKCLYKLK
GTDDVIDLIGAWDGIGPFSVNSPNTPFFVLTPTEALANIFEGPDGVGGVGNLKLRSDVAL
VKDSGVSASAQQSGIFRIYEGFIKYQVCFPTKLSFKQATTVRAETYFSYLVISIRIVLEG
LWWKLG
>CYB_CEPHA-uniprot-eukmitocinnermbprot
WGATGAPPIALLLAPILDQWKLMSPQPWWLSKITMLPDGPSGLPNILPFNFFGPIYLWLC
AEGIRFFAGCHFGGLSFTMGTRAHGRGATFHRAETLIYVVFHFNTGINYRMYAVLSAQYY
TPFVYFAGATWISGTENWANVFSGLFKLTSVATQGIIPTWLNEWGTVYKFNVTPFEWMNL
FNLIYHLAIFYLLTPAAAFLLTTAPIFDHYDMALFIHHSLDAITLNLNLFIFILMPGNAI
ELLTNYAPIKLNLNSTPALIKGLPPLAALLPDNAPTLASLHKIEEASPIDAFIIGLFLGG
TSFPQIWFFDLITIWAFKMDQLYMPMILLMSSLEWYTLSGYLLWAVSSISLQITPFIPAS
LELILKSLSILIVLPLLTL
>CYB_EPIST-uniprot-eukmitocinnermbprot
TFFLNVSMWCSLNTSTALAIVFAFNFILHTMATWFFILIPAIAGFMISGVLLNQNQAMWA
AESTLFIMYMWGLKQEMTMWYAIMVHIYSHRINDLIPQMIKNLAIMYIYKGIIMMGTLIC
LQTLIVLWINDYGAAAGGAAFVIAMVGWFFGYWITLTGFTGMTTYTGGYFFTTTFTTALW
FGDILHFHSHIKMPHTSMHPQLISQHPLSISINPLMHVIEMQTMIIILISLTSILLIDTT
IEKLYKKLQLAGVDLDKILPSNAKIEKLNLPPDISPPTPNSSKWILNVFINITLQNITYR
WIARIATQLIATKFLRQAFTMQSTFSFSSLLRQAFISSAFVLMFLLLTPPTLTMMYMLPS
WELLLIWLWW
>NU5M_ARTSF-uniprot-eukmitocinnermbprot
ISSLWYSSCSWLSFIRLLLLSSAIKHYTFVIYQIKAATMAMKTSLKNFSLLLANWILNYR
DTSLDMIGDYRSLYVYMYMIMDFMLMGMYSRSGFDNIMSLFFGMGVLSGFWNWFYSDGNM
MSLLFFMSIIMYIMFLFSNASIMLGALVNSSSKSDLSIKMMYRASTSSFNIFINSDASSG
PVVPSTHIPLTEGQAHSMSSPSIAEAMGPFAVRELFLPLAVSMSALFTPSLQVTIPSGGF
LASLLALASLGFNGALFLILMLQYLLVALMCFLKGNMLVHLHCLAAASAFAFAFDAALLL
SLSYLIYFLSVGSDYIFCSMYTMPPKFPSMYMCISYGLPDVGSDGFFTMSLGYDYSVMSL
ECYLVYMYLMCMCGFLVVYYQNLLALGCMLSIMCMLLVSSCWLSYISYYLSLCDYLVYRT
LFIRILLTVVSMSTMIGLPVVSTSLIIIILRLGFVLRGMVGLFMGVSSFSSFMLLFLVSS
GINVWGKSGSMETCLLSDYSKASGELPLSSKSFFSLLTVHFTGAFGSIPGKEFTSYLSGS
Y
>NU1M_SQUAC-uniprot-eukmitocinnermbprot
IAFPFLVRLMLIHLLLVQIPQYAIPRLLRYILKVILVILLQPLVKLLKAPHPQVLIPGHH
STSIIYVYSLPALKLATLLLSFLVTPTPESPPAALTNLVLLLLTLTTSSALFVMLSGWLP
GKMIRGFGLLINLMGSILEFAWHNVNGLTHTFYVSFGWSFTYGFGFSFMWIYSSTLALNL
AVTGAARLEGWGGDEGLSYSIAEPMVEAYALGNGLAINMELSFSIGYGGIYTLLLMMAAV
TFPLFKWLILRFKPFWLWSGFLMSLYNLSYRPQATSTFRPISFMLFLTPNPWLSMTMMLT
LIPWLILLPLAPHTLTLALLTTLL
>CYB_HEMJA-uniprot-eukmitocinnermbprot
FICHNPHKLFIQDNTGMIPMNILLAXGLVMTTHIMYTWLADNLMSPIPIPFSXYLIFNQI
IWGLYNGGLTTVLIHIHGFNLLWSYYLGISSLWSSYRYFEIGVRLIVSTGRGVCNYGIMS
FAGVLTNALLGGWALVLWMPWSALIGNGITYMGFMNMQFWWMPDLWFLLGVPSWTVSGWW
LDPIISNKHYAHYFGIYNLPIKDHYFAIHKPGKFHLGPFAFFPYIKMAIIIGAYLPITEY
VGPASFLNNLGPPSPPLNVLKLLETNPTPINNLVRFAVTVGWXLVTTTAAKFADLTYLLP
MIFYFFPDCVVRSRPEGMLARVPXIPVVSFMQWTWALSIPFMFWMPGEIQWVGHYGQFCP
NMNLVVPKLIWAMPEVIKM
>CYB_RHIBL-uniprot-eukmitocinnermbprot
TSTARVGMSVVLDSSAGFLFILKNPHSDWAISMSLMPHYCTIIVLILASVIDSMGSSLAA
YVYLELDVFLIYAGGIYWHYRLMHYDYDHWLYNSIHMIWLNTSTFDILYYNLYLLYIRLY
WGVQILGQFIFQLAAAFRGATMAWLSTARGFAPRVGTFGGLMSNSVLGAFGTIGTVTAWV
HLPDDIMSFLILLPIPKLLFTHGDHVMHLGILTLMPDMENSLYPLDFLSLFNLLLYHNVM
GIISYKWLADPITAALAAFPPARATIVYFPPPGYPPPGLAIVKFDLPNLGLPWSDTFSLL
IVPLLVMPATFYHSLFPIPQRQGTWWFTGIMGLRSQKQMLSFFQIFLLAIIHLPVPAEMI
PLLLSWLHILALWVMLIMA
>CYB_SCATO-uniprot-eukmitocinnermbprot
QIGFILIAILLIARMINITTIPSWALGNVKSNTFDNTSHMYQLLHLRLGLTLGPLSISPL
YNRIGGSYYIFYTELFYVFVFSYFGLANFGYYDNVIWSGYNALFIIYWTNVVMIGRMFYG
SAYVLTAAVVNLNGFFDTTNNTVAMQAMAVFSSENWGVIGYMPIIFGFKIGGFGTYLTIF
AYDLLHLINLSNDPLLIFIIDILGAAGLSHHELGHFSGSFPIPLAFTHTPGSSHLIAFLH
FKRDSRLPPKVPFAAVGILPDVISPVLPSPSDTINNNVDKNNLFSILFALLPSWPGYNVG
LGILVLTGIFVYILGMLITEILLLSQSKTMLTFTMTITIHTQEGGIASVYLLPCYMLDWR
ISEASIKSILKLALNVLLA
>CYB_HYLME-uniprot-eukmitocinnermbprot
MATTDVWLDDLLLLSTMLLNVDFDTPLLLKSMPNLLADWILAPLAGSFLIDGIVPLNHQP
MILANGILWIAFVVAYNLVTIVNHIILNLNIYNGMLFFRLYGACYTSFSFFAGSLLNNLL
GQLSVVVLAQSGLQTRASTMDLPFLYLMGWGVMTTVWSFAAVAGLGFNAFWNAYYVINMG
ILLLDSSVLDLFDGLYSIISYLPVLFNFIPTGGHLFFVQKLIIFPHMILKPAHTLFDAKL
GLVKYFILAALKLDPFWGVAVPLYIPVNAPYTPDPAIFIPSIDNLLNWNLYNSALSSNTN
MTQSVGNVRPQYIMTIVVLVTFMMTPIKWQGHGAMLLTLPMAPIISLMSKPMLWYKVHQL
NPETLLLESSLEMMIVLLAP
>YCF1_PLAOC-uniprot-eukcloropinnermbprot
YRLFLTFFVSFGELVLFISSFVVSLLILFSFRSIMEMERLFVLFGELLLTIAYVLFYRTR
THNYFSYLGGLYFFTWAHTQMLGGLTFFTFRTGTTHLATPNGFVWPQSAGVVFPMGTYIL
LLFGILSNFLLCSRNGFSHFVHSNFPFCYNSNIWFVLSIFFINTLRLNNLMCGLSNGPNN
NPTLTFNIIENLIFKSKILQNIELRIPLITIIFNELAMKIHKLSSLASEVNVFNMIVRFI
EKTEKTKSGYETEETQVKEETEETMYEMTEQSYMEPEPESLTKEIMTSEQTKEGEDKSMT
EFGKFSHIFEEDKRRDKDEEESEYINCEESFQDERDYKYGGVRTVNPGKSNSKFNEKRKG
LEQQLNKYFSTPNYNNNLWKDRFNREQKLSLEVFFKRKYSNETFIDYNLNRTRVLLLSNY
YWSFNLIHTTIEIEHTRTAIKEYESMEPKKKYKTPELYWIIHYYTSQITNLNSVPYEYAY
PRSICVDPKLTVKLPQNNTSPDTNTPRMSLGICQLMSYCYTTTSGDDEIPIVVKPTLISQ
TFPLDETNPHEELYQSNSADDPLEDTEFTSGKGFQFELNLEFLEKKLTEFSSWITHGSTT
VLVEKWIKYKEVITALNKRPKQIKKYEIDRYLKKYILYAYKCKDRIKYKDWKETINIDFI
EERDLAEVDRDEDLQDQEELIRTPEDVTQTATNANTENDAVPTDLPAEFEEDRHEEHSYQ
FIYIRITRERSIDRLDMDSFWLQKISEPASIEDSMDSKDPTHKFFLGFSFKFGFNASQRL
QSEDWRSVLIFTRSSPALKTIMKAEDDIGLFKQDEYTTKDNRNKESREMTSMTEEEMSEK
KAIVWAWIILLNWEVVLLWLVWWDNRIPPFLLDIFEENILNCFHEKPRKESNECTVNTRV
GHPHFCGFWPLLKHRKRPIEKMKELFEHSRTKPLPKLHNIICKCIFKCFPQRTNFYKFKY
IVLLKEIRRIEIRFVELVKEVIRQLIRFFIKIWFVKKQLFEIKVRKTKERIKKVKKRRFR
SIISKNNNIKNREKVITKVKIKVIREVSPSTLNTSDRWRSISKTDEEFPYLTYSLYGSYE
WIFETCDSENKLIEIIIESSRPEGKNPWGRQRDKETGPRNVRLICIRIIMWSKSKSWLMM
LFVEKVKRDLFKDQDLEIYKNIQIVLIPCNEVLKEDFENKIELHEFQYKERILVIDRYYN
YLLLYYKFKNNYLNYSSLFESHFYHSSSDILQCYNSLYVSSYSQRVYLLYLYSSIKHNLS
AGVLPKRQRWNDNPLVRQAWKSFKVLDSQSRSYWRQRDKKALNHWPSRFRHTKIRWLLRW
GIYSLKKLNNYLKRKVLSKGLHHKVQVQQLRTDGNTYQGSESKENKRNLKYTKDSLGRHS
IENPVLNIDRCDILYHIREVYEEENNDDPLTPITLGIREICYKIGTYNYKDELLYNVNGR
VKKKGKTIIGDEKTVETVDSFIIFKWNIRWMKWTMVNFDNKDYKDTEEKNKDHIFGDDLM
PNEGLKNLLWDTIGWGSNNMLDGINLINFYLWIENFWKIYVNNLKDPPLLMLNLKIYTNG
NNNSGQRLRRNPNSIKLKLKNQLPKEQNLLQSGNDIREQGENLNKSKQNSQQNNSNLINN
QLKLLENNKQNREVGYGAEQLFDGVYKQVQLLFKQYSLLLLDLLYLAKGRSYLNKDKKKD
LICGSPIIIINRLFILLLKENLQNRSNEILLDKRILIDILQRFLEELIIDGIKIYKLRNG
HLMIGNDGRVTNKIINRKSCNFTLKQGFRFDRTGLEQRQYMTKKSQFRQFGDLQKGQQWE
VPSLQNVEDLNNLNVNVREDNNRPLLIRPNPNNHDEFNFNENTLEKNCCNCELPNNRNCE
LSDMSNRDPPRKKYKRFSLHMRMLYIRMNKLWFKENLYMNKRLNWKFKKNDNNSM
>CYB_TARBA-uniprot-eukmitocinnermbprot
SNSLPAALPHLHVLDYRPSTTSAFVIDMSPNSSKWDTITGASMWALCLLIFQGLLGHMLC
LLYNTLCSGLTYHRWGNLRRYTHYFHICFFSFLSYIFDAFFGSVMHICFGTFGIRVLYHS
STAFSGISVMAFSFPWFFGYTITWDWWFFVIIWNLFVWTMFAGKSFNAGLNNFVMGFLEV
MDFSFNHKSPFNIKNPLLLPMKTLEHFLSNMFMKMVFSDSALAFLSSLILDMFLKDPIPA
YVKPLLRKLMPSMKPPLLDFDPLTLTLIKFPIPPADAIEALYLPGLLKGMPFFDAKKANF
AQFALMILFPASHLAFMSQSLRASLISYWFQNVISLYWSWQQKHMTHTHVTSPKGWAVSM
ILENTMWININNIIKMIKT
>CYB_PASCY-uniprot-eukmitocinnermbprot
TMPKLAPFDDYLDLRLNGPPQTTSNTDSDGDQLMWLLAICDILDLLLMIHWNHDIALSTG
GGMLIVYGAAQFKWNNGAWAILENIIRAHIISVNICFAVQIGVVFKFFIIYIYGLGWMSL
TVFATTSAPVWIQSTGLGWGVAMFGWDAGLDAPTSRLALATPSGTDLIFAVLTFVGNQIG
SPLFFTHTGHEVIPLLPLLGGGLVNCLTSYLILIGLLNLSLYSISGPKFLTLLILIPHLH
ALPLNLPLWDPYFGPNKSLLNASLASALAARNPLFIFINNRFITHEAHTPLLGAGRATNI
LTWTLTVTSIVPSFVEVMEYSHLVLLGVFLKFTLQVIVLLTGLTMQTLMTLFQELVQLRI
ANKLALIELAAKNEAEKKIN
>CYB_CROCR-uniprot-eukmitocinnermbprot
NLTISLDSILRSGYAALSITIIHSFIIPSSTSLSSINIKTLINFISTLPTPILYNQSAFE
TAPWRYLGHYIDYFWSAMFTYIEFGICMIINLLSMYLIMEGMHPLVPMRGRREETIYMYI
AMWVMSFAPNALFWWIGGMVSNQQFTFSAYTRTVSWSWAFLLTGWLPSGLGSSVILYANG
LSISAHGLHLDDLHLLTIIKLHLKTTFLPDPYIYDDTMLLSTHLALLILKISLIDIVYLM
PLGPLLFKLNTNPLIKVLNPNVPLILIGFDFLLLPDFLTGFLILFLDANLLVPLAGYYYP
PSPVDSLWVSQVLAIFQWWWLVIWPRGTTLRIGHLYSVPSLVVLWFIQWPTSLMTQGESQ
IIPGLILMSIEEILNNNML
>COX2_DROYA-uniprot-eukmitocinnermbprot
QSQMNLGMTVFDHQDGHDLLHYHLFMYLGDSMLSHQPLLLTMMGMDFMQLYVGFLIVTLA
YISSPFHMMASYYLYIEEFNFLYFLPLKISYYLTIHLGLLDPLWTFVLIYPYLWGNSWFL
AGIPLVLGVVKFPIMVIQGLPVDQGIGPRLTAIIVNVIVDTTPFVRVDLTVVLAPTGNRG
HYSCFNFIHNFCNSPVYFFFYCIAPCPVNNGPSGNNSENIVRNNNSTV
>NU2M_SYCAU-uniprot-eukmitocinnermbprot
RAIEITMPIFWWRPPMLSLIFAMFAMTMVTLLPVLEPGPMIKIGKKSMGPISMITPSVSV
NFAMSLPSILTPAAANPTSLLMSLWLNQTFTMMQQLNMSLGATQPAQPIPIHMIMNLLPA
LLLAMWKNNPDLAQAPDPDSMSVMWQGMGSIIMLLLQWLQPILQKQALTGSGIIAMYMGW
IMSYLLATPSMLNLTILGLPSFYSSTFTTMMLTFLYNMFTWLTAGYIAYTMWTILINTTN
TFILIKIPQIYGLITLFMPYIEIANTELNLNPYYEFSWGFGILLPIWSSIPPTTLSYLPY
TPSVLLNMPTTFQTVMLNPLLLPMNMLVLPPSMLTLSLFTLLSNPSI
>CYB_APOIN-uniprot-eukmitocinnermbprot
ILIIPISIIAMIGLIWDGLHLLGISWAKSITSHTCNWGIAMNHGDISSIISDKPGLSGQL
DSNRMVIENYSAYNGMFTFSNRGMTGIAYNWYRHGFGAYFYAIGGYSVHNRIMCAGMLRI
SSSNGIVYLMVVVVGAAFSLIFTWDTNVTQLATWSSWTITGAWLWGFLTFGLWRGAGWDI
HITKGFLEILPIKVVTLLYGYHLGLMMDSITVFDFLLITFYFKLAFANLYTVSVANLDPF
LRYNAKILTIIPLAGINDPLLGALTAADDPPLNVNLPLKDPAILASDLAILANIASALYG
GHLYPPLLFILGMPLQFGAALMHVAFSPSGAVVFIYRWVWMAWVYRVTLNPQRVTLQPSL
MWMLPILMLEILLIKLIMLKK
>CYB_VULVU-uniprot-eukmitocinnermbprot
IKLNTLPSLQGIVICMVTGRTHSMSATVDLADCLASFLPLKMAIDPLHKPRFILAFFVWP
RMVYFWLRGTIINGLMYTGNFWINYIGGSCRRFIRSACHREWIGRNIVYLFRIIHSGHSM
WDVPTARGQGLAMYAMGIAFGGVLMDGKFMDIAATLVGAFYDVVLASWWSSAAYFPTYAG
GLDLPPGLLIVLYFGHMGSVHPITGILKKPIPTNTFLFMIIVKILPLMHHNSIPIYLGHF
ISINTLDKALNWVAIFYKPASEATFHNSDVSALLTYGLYLSVDFGLLDILGILPPPLASS
GIRHWFQPHSWFDELMQEQQMGTLILIAIADLTLKHFWGFPHLSLMLILIHAITGAHLTQ
LNEILSILLWLLLNWIMWM
>CYB_GENTG-uniprot-eukmitocinnermbprot
IPAHSNTLNLDLKMNAIAFDIALLSGLLGIRMFACLLLLSVIMLITYLTWSLTNLFFLEH
IGGFGFLFFFGVRILLSWSEGSGFTFYIYFTHTFYVILAGIWGTVSCGVMRLIYYVDGMF
GWVTGLAIPGGTPTKIAGKNTFTWATIVSSRAPGATNTAMENMTDATGIFIIAMEFTFTS
ILPLLGVLFMLVNMLILLSVPSFPSAHFDYVMALLHVFSALSSMMLGSLLSSIHANLDLI
KNLYINLNHIPIPFPLTRVLDLKFYPNIFLFPVDDHLYPGPVFLILVVNIPSTALLGLAN
VPPYPQSVSWMLHLSHVFMLPVGFSFQEFWILDRKGTWWFIQPASTLTTLTWPPQQLQVL
NFIREPSIEMMILNEGMLE
>COX1_ORNAN-uniprot-eukmitocinnermbprot
GWIYAVQDNIIRTPTQNLLILFLVATFGPGAAIWGYLIRRGLNSPASLILYLGYNAWALL
GAGFRALVPWFLMPMGPGGFEPRWVWNPIPFFMMGNLFIVIPPNMLPAFLMAMAFLNFLP
GAIAGAAIILILAWYITLSLAPTIQSGDPALNGLLSPDQLHLLMPTVNLAIPGSGVLLDG
VTVGPLTLTLFLLGSTLQLLLFNIRMLVFTPGAPHIHFFHALFASFLSTLTLLAQWQGLG
HIMVSMSTAWPSEEMDWGFVFGFHHIVGPMDMPVMEMGGGYMGFGGPPVGLIGFLIPYID
LGSFFKMILVSGTGGTLVLGGTITYGTVFMTFTGGIASLTPFTIGFPGGGTAIGLTLWSL
PYFWYLVYFWVVVMVGFHYWWHFLFSGYFMKWSVHGWGVITLSVAFPSTDVLVSLHVFML
KFANYFTSAFLYIYFMLLLRLTFDVHPYLYSVLYSPSMTANDVYIRVADLMDLVVESGRL
CHNVEFKHQNPYCHPIILYVNEETVEPYVAFGV
>NU5M_RABIT-uniprot-eukmitocinnermbprot
SLLASNVSNKPTITKPSIILAAIIFPVPISVVNAPPTTSHSQTYTVYISITSLFYLEFIS
TISKSQTMLDMHYKAAWLSYFSKDDIDKHYMFWLTLKAMDPVSMLHIYKSVPNKLFFISY
IGFDVLITGRRDIIFMGTLAIILTQSSEFLADLLMFNLLLLWWEIDANARTMRMVGMRGT
SLGLQGWGLITNFFWLIELFMWILGDAFLFEKLPLGAFALIIGPWMMGFWAIQHILFGTS
AATTNLNSADGCVIQVLKLTTRAIITCLLNCLSVFVIVLVQEVILKKKLLLLLQPCNPTL
NNTLGLISESLTSTATLLGLTLPDITMAQKEFAIFAGNSASVLLLAFFESGFLKIHVGGM
IISASTFSATMILILILAGSILAWASALNIALGTGTLLTGISFPFWMTNNDTALYIFNSF
SNVGPLFILQLVIGLYINGLRPLNPLLVSLVLLTVRYAMIPLAIAGNSSFFPLLLTIFPN
RTLTFILHPSTSYRQFIRTTFMSTITITSLQLIMFMLEFIFLVPLPYLAYMFETMMLYFY
FLSIQDSADPLLNVVKLASILTLFLVQFYADVSIVYALLLYAITQQAFLLMQMSIQTTPN
LLL
>CYB_MARAM-uniprot-eukmitocinnermbprot
ANSWLKKNFSAPTMISCSRGRHALSCILKHSTMMALTIGATLQDNTFANSTSIGIDIFLN
LLLTFNIHLRNRGGVTNLYTWLNRIRNYVNWGWISMRRWFYSYHHGNGGYVLHIHIAFGY
YLLIAIGLMIWTLGIQSPFAPVYFNKGAWSADWMDVLYATLAYFTTIVTMMSVVGTYFVA
LLPIMIDDHHFDLLSIPLLAAHITALAMSTKLHLNILPAFTIDILPMPYKLLNSEPPITG
FNSNKPPIIPVRPYKYVFSPAGLPPPNLILVFVPDIPGFALLLGLVSSWPDDWLAKDDKK
RTLITGSSLMFTASTDGGLYGKCPAKFIWGSLDGQMHIQAQPTILPTEAMLSQSFQWWAG
WPPKIKIELIILILEISIM
>FTSH_CYACA-uniprot-eukcloropinnermbprot
YVSHVKLWFDVKFFVFFQLVIQDNYQVVIPFRKLKLSSMTDLLELYGTTYIKLIKYYPFD
LVDVLTVKAESKITSAISYAVPRNLINNSESKYAFKLYRPSLSSPNAAKTGPANNSLVFD
GRFEPADASSFLEHFKIPFVIELGPNDTANEARLATFKFKAKTVVNISKAKFESEVLTRS
FGLVGFLSSTESLVALLAGSNESALGPFFSIDAVASPSAIELTPFIKRTLSALVIPAFGQ
LLFPVVQGFMLEAFFRRENGERGILNGELIVERGMEARNATKRGQGLEKDIKVVIVERDE
PLDNDVKLPVARNNAGHVRLRHIGDDVGVHDIPRSIIKHGMLDASFLVDVMKIHAPGFSV
IVEDAAPVRFDEEGEIFLEEEAFLRDGILDDKLTPSAALALIVRMLVRGLILSEMDLIIG
YALFIRHAQLGKKPPSTDGEHPHHGGRAAAIIIVHIDHLGQNWAQIIKAGITQARIEVKT
FELRSTGADAETARFIGTLIKKEKMLFVMIRNAGGRFGESVTKCGVLMFTGVVTSGLQPT
QNDVVEMVDCLRESQVYGDRRNELGMRSELIHQHDSLRSVREHMLRTNIYESCELEKENV
IAVEAEMAIFVVIE
>CYB_PERAL-uniprot-eukmitocinnermbprot
NYLPSSFMWSSKLFMQLLQDMSVFHSPTMRHHRWTLMMDNLSLPLLMSTMLMVIRTTPIY
HWYTLHNTTYFTGNYIYYMYYSLRLFIILYLYLGGNTANMVEGFFHTFGIGILCRSLVVL
GLSVMLFRGVWFAWWSPGNGVILVFGTTIALAFAMLQGLGTYWTDVADVAFDLGDTDMWF
FFFLSHFFVKFNMGYSLFGNPHVPIDLALSPLVTLGGDFGIVFHEMLLDPAFDFFYSHIS
VVLNFGLPIITNNAIGYPLFPLYDHPNYIIGLIYIFLIAVLLNINTGIFWLPAYFPLWDP
LLMLTISWFPISFPPMVPPLRQSSWPDGFPIIFATQPWSFMQLGVVPPLELPQEIIVISL
LLKAWAGKLKWILLEEINL
>COX1_CANGA-uniprot-eukmitocinnermbprot
LMGMRLQTFYVSVFLAIFIIRLLLVSSNTAPPVGYALQRILVAYQYMPAAAFVVAGRYNT
MGPIGATNLIFGVLLGSDLPVIVAPFGRGSLHILGVILSYTSHHAMEMHFPILMTLMVMG
GSLSDSIHPYNTMGLWFAISLPNTSTNGDVMSLVGNLWFLHTILIPSSWFMRSFSASPLT
LSFAPLLDLFPTYIGVGAGVFFSIGGLSVTVTLAHLTLLLWSPKLKELSTSLFNATIIQH
IIYFMIPVAWVGIGYKIYFALGKLIMISYIPFVLILSLEAVVAGHMVLLVYVILGHGIHF
AAIRAIFAAMLMNSWAPSILAGTLTPFNFYGITGVFMARFGAGISFGAASLLATGLTITA
SYYVNSAIQASIPYSFALNLYVSYYFYSYHFVGFSLHVASAFAVDLVYGHLYEYGSHYHL
AADADNFPANIYDNFVYRTLVVGFMQPSPNRVVLGSADYISGPAGNAFGYFGHIMGVIFN
PTVKEFPLFLPPEFSPISEENKPENIVNNTVSTNEHHNAVNQPKKDNTSSKDSV
>COX2_APOSY-uniprot-eukmitocinnermbprot
FMSIGKLALTIITLDYAVYIILTMIDTQQILIQTLITLLLSLATALQDIMQAMTALLPDK
MDPPYVQGYWNLISMEAAIAIYEEWNVRTFTWTQNILFLDETTEMNTLQVELTTCQIYYV
MVSLALMDRISLMHPVLMSPSDLGKGEMNMDSNEIVTILRLGSRDNMERPPSVSNTKPPL
ICATVPFACFVNLGSCSCTSVCMRELPSRCCNVWMGMSLYVVGVFLN
>CYB_MYOAL-uniprot-eukmitocinnermbprot
SASLLLGTGSIPIFLXISXFTSNPIIIFGMSLLIAXMNIDLLLMINDQXDCKSWWCNITG
YETRLMHYEMNYCTELDSLWYWCCIFHVFMIGGTXRYIGYNIYIAILTFLYRFSNIIGYM
ATTFYIAGVAATGWLAFTVKTMLRWGIAFFSFLFAGGFQWTVVNGAMLGLEFTLWMLEII
ILITIILPYFDTNHHTFFYEPHPILFFGEDALLFILTAYLHHHDFTTPGLFMFAGHILIL
LSNLDWLLDNVLSLPTLFALAHDSLTITWLAVAYIRHVPPGAALNNIYPLLDAKVYTLLA
YVSTDYGGYDSPGLLLGMGYPGPFREPQDVRFFLYGDPEIKSTSPWMHTLQYAGRQLEVL
NLLLTLPHNIITHISMIIH
>SYM1_ASPFU-uniprot-eukmitocinnermbprot
LDMDMIVIANALSQLGAGANRTYRPTGSLMLRVALQGRMFTFGNQSEQGLWAKKTLFTGF
FFLVLLPVVIRPPGAYVAYVTFNVLLDFAQLVLKLPGVLKPLLFRLKRAFVPFLPYFAAV
FGWNATLLAFAPNQELRSLVSFAALVIYWAVLFPTNLYPLLAFLEWSAAPLNFLVNGLLE
PQNVDSQVANLLPLPG
>CYB_POMSU-uniprot-eukmitocinnermbprot
LTHYNIYACAAIRHCAAMIQGSAQTLLTNSATGFALARLSGCIFSAAAYTTLAFFASLTR
MLMALITLWLLLLLTEIIV
>ADS32_ARATH-uniprot-eukcloropinnermbprot
AHFGNTMHLHFRTSTYFKHVRFFNGTFLNLTRSSVTHKSLSHRFSWPLLKKVLMMTTRRR
FWLSLYSLEGEGSVSSWLHLVPAHEVSTKGRWWETVWARERSIVVRSVLRTLWFELGVAF
LLWYPNELYNEPFISDSHSERVWPLINLIWFYSVASAGLALIPGGNFLPYSSLLRYWLWF
RGSYMHGQTSRHYEPMFSRSCFQTRMMQYDIHIRVWSGNQKGFFGASIHCPFRTRVKRLH
LSIWHHTPNHAFFIRVFTVSPLTLYLGNHSSRWHWVIMGAGFNTGKFCRNAIWLVALCSY
WQHWDFFLHTLAFKHALENEFWQKLEQWLCGKKQNFGLTEVFWGFLLTIVLQGGLNAEFH
V
>CYB_RHIAL-uniprot-eukmitocinnermbprot
NVLSLTKAPNLPASFAPHVCDWLCLLNCITSVSWLLFKTQFVNLSQLSALFLIDNMYGAF
YLYMNYDYSHYYASSLLSGYYRIVARAAGYVRGIRYYNNVGSETMLWGRALFTCNIACIY
LVTAGKIVKPSRITAIVTITIISGMVIVIVAIMGAPAANDFTFGFVMQQFFVLQPIWTFK
MHEILFDAGFPSFSSSLLHLHFNPVDLLYFVAIEFLDMDLAPPMLDLGLDVFGSFISLIF
LLPIFSNLTLLLFIIDLPNHPVLIAILGKIVNILFLVLPITPIHLFAPYFEYLIYSVNFN
IQVFYITQPWTEVIFWISGFFSPCPTLILVQVTYSLLMATHAIMIWQLKAYAVFLLGIQQ
MLLISKVFVLLLLVEITMI
>CYB_LEPCL-uniprot-eukmitocinnermbprot
TSIKLHMLKAWGLIITITILCLLLATLHLLTMFLWGNTSSLLLNLLLGTSYIIIANGILH
GSWFSLVDIGWNYDAEYIDGGTIYVHGGLYIGFGWTIGLMNRIVYFNTLYVVWCRIHYLN
EVTVTLGKSMWGLVTTFKVIFLTFLAAAALEFLTATFFTGPQMTSTPFAVLFQMGVVGGV
PMGFLHIFTPLLFPTLHLFTIPLELPSLITIPLPVNIFGLFASFLGVISGIIPIEPNLGH
NFPPLKALPGLALFGPDEYPDVLLNLPYLPYLEPFLIYPRYALGHFFPITAKSPGIFDGA
RSWALEQSELIAVIHPVQLPLIDFVLGEPKRQIVLTVILIWSAATLIIGTIIMGLFRAQI
IWLIKSIILALKINIILKP
>CYB_MICMR-uniprot-eukmitocinnermbprot
LYSSIMLINSRNAPWLSSIIANAPFLWIWYLWHDICKSGIQLITARPLHSKSKLKLLCIY
SSGILGFVRNYAIVVVNHMHAYGSIGNLNISYANSYHMVVGSYCCGFEFIGNHVVMSFWM
VWTWLFTTFGMAPVTPTAPAVLGVYNGLMILEWVINSIWTVGTWWKEFYVTGTFMTWTMT
PLISNSIFLHDIPLNLVSTIFNLMLLLLSYLLTFLISYFHTLHLYFIGPLLDMLNLLHNF
YALGIHFNLESYLNDFPPYDYLFNYIILLALTLWGIFRTEKYIFIFAIAPPYGYIPIDTI
AGAWTVTIAFPYEQTTDVTWLYLAKSITVLPQLAAWSKFPRLHISLKTVATAFKAPRAIG
DLNLVMEIIDIGLANIDILE
>CYB_PHYAH-uniprot-eukmitocinnermbprot
VLPTIWWWISLCLGKIPHFSYMMPFYLDSLNSPITKYSVTSISHNALMGFLSVILTGVGW
CSTVNVFLGYFSRNYHNGLHYWSGFMHSSLGMLLNTSGNLLMATEIFFHCLIWIYVSLHG
VFGLLAGFYGSLPLSSGWVIPVLVGTPGIGWGVVATFKFMGMNIKVPDGATGSFQTYIVY
FGLLNFTKIFNFMYTMFFFNFDEPSINIAFDINIGLKGTVFGLGKTHSIIVISTSHIVST
ALLILYLPPVILLVDLWSAMNPPDLPNHLPLIPWSLEILKLDDALPALRIPKGRIVLLVG
ITALFFGYARLLIYLLLFSLHLTFLLYKIVALQWILSTAFFFFVYFICRFGLTPFIWQTA
LLLKENLLMLYMILPELSL
>NU4M_POROP-uniprot-eukmitocinnermbprot
GKLLTGLLAGLFILLQIQIITMKKTATLMQIIPTLIIWGAMGTGTTTKLKILASFCLALG
IMATTTRLYYATYTTPRSAAMHIGFSYAALIHIMTPLGLGSIRLGAAAYTTITSHISCQP
LPAAIFILSRWIFIPLFTSSGPTTSCMLLWFTSMLANIFTESNWGLTRSLSTATWSLMAN
LELGHLMSELMLPASHLTYSKMLSASQGHMMIPHEENNTLTMHNPHLPLLH
>CYB_PHIOP-uniprot-eukmitocinnermbprot
FHRSGIRGPPLLAMDPLTITTFLALTFTSGSNTRTLQHFHITPGSLGLTSDMSGWQISFD
HVYHNEMLGGNFAAFWHAFHAGIVELRGAHWYIYAYFGMHAKANHHRGATWVHMFHEFNW
GWFFWIKRRYNAYTDVGGGLTDTVVGQTLLLVSYGGWGQIAVFFDFLEVWGGYWGVITGT
FSFVVVLFKIGKMFTPLVFSHILKLKSVDILFNPVKPVYLDIMGYGNLHFIFPTFSYLLD
FNFLFPDLPWFRPLVYLPIEFLPPGLLWMADLNVLPFSADPEGYSNMLILYKLFLIAVSN
IVWTILWLSFSAPMSIALVIEAHELESPQMSLLVILQASYMWLQGLAGQQTQGSTPRITT
IMANPLFKIPKIAKLEFMNLII
>NU6M_ALLAL-uniprot-eukmitocinnermbprot
LLVAVAGLVVTMAFVVLVVSFSFGCGPAALLFFLAVGGYGVSGCAYYAMPFLVGCIVFGL
YGSYYGIVVLGGAYSYYLWVLDFVGVGGTWVLDRGIRGELVYAVEFYGDVAWPVFLWATD
LRLMMWARFWVVGGAFGLVLAFAGGLVGRLGFALSRMLGFGSALRLLLELFYG
>CYB_THONO-uniprot-eukmitocinnermbprot
DGHATPLLPNLTCLLLTSMLDFSFHIKKKIMTTILLSKSDGVKTMTTLIMCGINFGMMIP
CSLWIFICNWGFAILELETIVACLSVAYADEYALWVNGLTIGLFYLHIRLFAVANGMYCV
TGESFPTWVFDTSVGVGASLGTWGFFADAGGMASSTLPTWGATYDTAVTGFTTMGAFTVV
PITSYHPPLHPSSFNFNMTTITLFVTIFVLMIEMGSLIHELMPHHNTVLELNLPGYLLGV
NKFLVGLKYILERLPPGNDIVPILPKIAPAVLFDLTRLPREPPAYIAIIALYDATWINYN
IQYFQALYQAFYHTGPFIFLQIQLHYTILTLKLPSFGVVLYSRTLGLYYSPILLTTHWIT
PTPKVKANVEENVNMPVLME
>CYB_SPEAL-uniprot-eukmitocinnermbprot
MLSAMIWFGLLKSTCGSPISICWIANLSLHISLLDFTLSNLSAMLGQFTTLSSDTIWNHF
NVHLHVLVRYVWYGNVMVEEYYDFALLVAYMVIGLHNYLGGSLYTYHVVHYHYRIRFMSG
FWGTGAKFFMPTWYAGETADLQFGLMYLGSTGAILTWETFWFPWVWTLMRAFVTKWWFSS
HIYSELIYGKLELIEDELIIFINKILLTLHHAPDKYFSFISATKTNSSKLLDIIHIMTLK
DSFLFGLGGFLGENIFITIFANIAGFAGVIPNLLPPAIPLIVYPAAVWWLLVLANLVPDE
QVLMALQLLPFGGLFHLILESPCAWRDSIFLPKSLAMLYSMIPELRLHLAIILPGLHRAF
LLTTVLVWPNMIISMNIIP
>CYB_VULLA-uniprot-eukmitocinnermbprot
WDIAIIVNDLMFGNLTWIPQGCWLLNFKLSAHIFTGANAPCHKTAGIAGLTFLTGADGVV
GFVHRNTGIIFNLYAMAVGMHARFGIGDSFGIWHARHEDSRVTIMTNIMLRCRMYIIGHW
ETLMTGAATLKTMIPWDVALGKTVSYSFLWALWMWGNNWTTGASVAWYDWTWQVSTTAML
LSKDLLFLLLYATPSVMISYLIEPPLKSLVIMSHLFSIGSKIATGIYSNFPHFSYDSISL
VSTPSLNLYSILISNVPLPNLFPWAAVPGGLFSPDLPIISVPLASRGYKSTNLIYFIWSL
LKLTGSMLAFVIFIALGPPFLLMHMLQIHFITGLAFTLIQGGFLTIELTLVLIAWGVPQF
IILLLISILSTNEIIIPEW
>CYB_CEPMA-uniprot-eukmitocinnermbprot
LVVNPSDDKWLAGGLQAPLIILAAMKMAIWLLATDAAAWGLSPNDLFTNKKLSIIPTLIC
NIMFISVIYYLGMDMHSCMNYYIWGYSFMLGFFSFRRHIEYNWYASTFIGDFSSFGVATG
MALMANMAFAWAALLTGPGEASGAMLWTFTGLNFPLQISVWGTAWLGWTTTFASFWWIFW
NILTVALHLLASLIFHFLTFSKPSITFSAIASHPLDLPHIFSMTFAIYDYFSYIKHHALH
TIIDWNVLSRNNLLIVVVEFLPLLYYYDVNSRLLIIFLWLIKGNLILFVPWSIPDIVPPI
VQLIMLKPGVFIIDFHGILGQFDQQIPLILQIMVAYHLWCWGYSTSYMRIWIWFLTTMMW
NILPNWLWWLLILLVIINM
>CYB_ARTHA-uniprot-eukmitocinnermbprot
LKALNGGLNTRFLPGSPGWFYIMNQISGQHILYQDLSSLIGRLSWQTIPVVYKVHRLSLS
YLIRGLLEVWYISCGEFCNWLVWLHYVRCSIVLRFTGVIYLIVCYHYCWWTHKLLNCGLN
GAPLWRVDLFNMLSKFTTLKTIVGTPITNWLWTRDWSQAQAGRFAAAAMGNGYGAISPSW
SGITIIALLYTTFVPTSMNMFSSIYIGHLHLLLYPFLTFLISPGAILHNTVTDFDFLPHP
PLPSDDHWDIIALPLGLLLIPFIITLLAIPIGYVKYIGNSDVVAYIYLVNIPDIDPPYLN
AGLSLIYVVEPLVAIMYSRRTVQSIWSACIFMTYLSPIFQVKLSSLTLIPSVTIALAGIV
LPIKLIKINLPLYPKYTTW
>ATP6_ACACA-uniprot-eukmitocinnermbprot
IFYNTFLIYISILFPNTFRIFEIFNILTFTGIVTFFIFNISFYGQVKQYIINTIIVKYRF
QLHLQGIGFYEPNQQNLITFPQAYTYQNSQNLQPVFVVNFYLGNPLNKQFFLNVNYLFVV
SFLFLIVVIETLLPPLVILSPRFLNSNLNLFGEIVILGFSLTPFVLLENNNYNVEGGGPE
HQGFVFPNNYSFLAIYPYPTLVLCIQIAITHLIYFLILMFLLHIGSIAFSTNIIFFLVKC
YDSNNNN
>CYB_EPIFL-uniprot-eukmitocinnermbprot
FATLPGNDNPNSLGPVYPYLQSVYSTISLLDIMTTDLPALLVRMTYLDLLDFLIVHIIAD
VRHNLRSNLRTRIISFERGHLGLHSGITRIYGFTSLMVHRYYGAGMFQIIFNWIYGATII
VNVGNTNNRVFAALFNFYLGYTMSLIRVWNVGWGAASTFVVWWGSNVFGIGAFDNAISTF
LNFPYFVAVLDSTDSIIIFSFLHTVLLASFSLLFFFSPTLVNLTSDLAGLAILSSIYILT
IYPYNDYILCLIPPCAVLFRACPNLKPIPAANPAAIFIPEVWISLMANVFCAPDAFMAPE
FYLGAVGQVTGILGLFGIAFFKYGHAVLFMIYILFAKLDLVVLLIQAPVVVGYVKQLLLL
IILLFIYINDLSELTLDNLILKSILLSISISSSSIILIEL
>CYB_OTOMR-uniprot-eukmitocinnermbprot
LQIFDKLWMTTSAHNTDNNWLGFTNNKWHMDTPIAKPLATMLDTIDIGPIRFSVKVGAFL
FGLGYVNAYYYNSYLGLTIANANNAIGYHGGYNWDLYHLNWCAVFATHNAYHAGIAETYY
DAKILFVTGLGIFKAIYMFIFVKGIAKAGGAFGDVVWTWFSNIVYATIFFWKAFWWFVWW
MFILIVMLAFSSVLLIVTFFPDNLMFIFLYIHLALIPMVPSILLAYLNTDSPILYFLFLM
LLRYPSGLNLIFPYILLLASISINLSDLFLISDWDYSLLVISDNLLEPMLLLRLYDGFNI
PTPIDIDRSTVLHLLLGFKDLLKPTIIHQIGVLWLLPHWVLQHDPKIRALVLQFWTLYYI
PWPKPLLIKPMLHPWKSLH
>NU2M_RHISA-uniprot-eukmitocinnermbprot
LDINIMMVISFYVENISWFVNQSDSSIWWTIDSNLDFFIKFYTMLYMFTITIMSIMYISL
NMIFMLQSYIFLYIENSQSSKIFMSLLLIFLLQIFMYLFYIGISSNEKLFGSFFSIFSTI
LHYSLLYPWNQGISNKMIASFWSLSFLLIMILFAIFLWCCLIQFLPFNQAIIFAPLISIS
CFSLISGNNPIKNSFLIFSNSMSSNIPSKNIYFPMFDSKEILGIEMNMKSLSMIFPSMSM
KKKSSMISLWNMLIINFFNKFKPNLFLSIMIIFYIILRSLLLSITMIFSLNRNLFNTKSI
LFLLFLFLLNFLF
>CYB_MICLS-uniprot-eukmitocinnermbprot
AFSPLNSKLIYLILIAMIFLKQGGPHSMPIHTIGPLTLGGGIGFLDGCLRDFHKIRLLNG
HWCLMSCMGFYLCHFYVFIACWLWGFGYFLLAAWGMIEFSWIDMGRSTSYFFNFWGMMVT
FTTGVFFTLWGGWWPGVFAGGTVAAWTLIGVAILLGLWGSTFGYNWLGTSWAMKMGWTWF
KKINHLAVVVYDDPFKPTLPSLPLDTALLNMAKFFNKHLDNIILLTLVYDFILGLLFLTL
DGLPPPPLFLFLPLLNSPLPPDYAWLFTPIRPINIIPDPTIINPFWDHAITTHLPWTFFV
QTILFSYLITSTFFPLRFTALMLPQRSTTPIHPVAPTQPPAQYFTQLTITRYYWLWRYLT
IMIMMLIMDILNNDMIMMMI
>NU5M_LOCMI-uniprot-eukmitocinnermbprot
MSSCYEMVCMVSYFFDYESFFTSLDFSGSISVFSVSVFLLLSITFFGDMFSFEDCSIMSS
LASIMAISMNNSLYFLSMIFYYSGIMILNIISGLSMSVLYGLVGGRIIIVLVVLNIMVFM
YMLMIAWSQVASKYCMYLWGIGSLRVAQKSWSGWLSLYCAIWNIVISDFYNVNIIIINWI
MMLLIAPVGHRPMAMQAPTMSAVAQFLTIFVLMIPWTVVGMWNAANALRNRAPPMLPVTL
LGHLMNSGNFALKLSSLLLFGFGYIHHAKIDFFILDLINGFSCLLIMNALSLMIGNFFFG
CLFDMLDFAQSGMFGLIAPNLCFAMSIDISKYILCSYLPLISMIRLNQAFFDIKSMPFDI
ASSDSYIIWFSFLNGLSLSSVGCFYWWVVFWNSSGNIFSIMFSSMYLSSFSREYDYCSYS
SFTMLYPTAVLVISWWLYLPLSSVIYLSVLVVISILLLYFALVWVTFVLFITVLMIISYL
LLGVNYQGLSLSLKTTLGMFGFLQSQSLFSGDYYVLFGFYLYWSYMNLDFLSGLFFLVPF
YFLSVLNNTKYILYTFFIKFFVFLLFVFILFY
>CYB_THEPA-uniprot-eukmitocinnermbprot
PYANVKGVSLFSCNGNYSSIWFVLEHSNVKLRIVPWILEKLNGKGYSFLFPIYILNSSLN
VSATASSIYWFSIIISMYWTIIIESFITYVYHVFYMLYVITWIGGYLSYMIYVWGMISTK
LLANAGFDVVVGVIIKLKEHGGVVRTGHNVKAQVLVKPHNLIGLLQFIKINLYLRGMEYK
DEKIMLFGYFVGAQSYVMHQHIKLYLLAKVNRGLYLTQPNEYFFGRLWHILSFTYLKQYL
LFLSSWLLDMLLMKVIELVSTEILQKSNLKVSKLTWYILSTLAELMTPLNVAKTVSLYLL
LLIAIGKIWFHTIRVSGSVILVDFKSVLFTYVRSLGSVVFRIVFVTMVMALFIVYSPLVT
RRR
>NU6M_FRACI-uniprot-eukmitocinnermbprot
WSPSVMVLSLLGAVGLLCLFNGFGGFLGGCSLLLVSNGTGVFSSVLSAGMVMSLVYWGVA
FVIYNDFLSVAVVGVLPFLLVLAWGSPANFGYVMVGGGFGFNVRVVGLFGLGEIYDFDGV
IVRSVSFLDVWRVIYSMWEAFGVLGGRMGFGVVSVGDFMTSTLLVLRLLVVCG
>CYB_HYDIN-uniprot-eukmitocinnermbprot
TSMPPLSGDLLHAFPNIAIFLMMNATKTNIILFLTTWMLRPFSICARPTNFPNTPHAGPL
ARACYSVIHGYGVEYTSYMLSHACAERYCALRFLMSFYLGWIYSSMGLIIVAGLHTVRGG
FGVFVFIIVSDFAFTDVLGNPVFGTVGAANGWFFVFTNPQYAGIFGFMGVGWITYGAFYA
FLILKALNPLLLLHFGSPYHPIPLIPIINDHGLIKIVFFPGGTHPIPLAAAMGHLVKLML
PLLAAVAAVVIVRPYFLLNRPPALKPLALYPTLRVGLPPGTPFELGLFSLPIIPDEILFP
GIWCHLPLVFALLQQEQSYQPGYCVLIWQMIILVSSLFIVIQGMRGYYFHARVLVLQESG
SLIISLLPILIPEENKMIV
>CYB_PHAAS-uniprot-eukmitocinnermbprot
KLSINLYSLAITTWWGILLMCWSDPHASLAHAMILGWFLIGVSSSNWITTRWILKPLDQF
HLGSRNCAINNLRTYNAIHITNLGTQSKASFIHIYCGFWFHLINFYLLTISRIFNHFVLK
SNTIQTVFGLVNLTGQLALATMPGPDQFMGTTAWLGPGEWIIYTWQYMWPGTSTPGFPTP
FSAALIGIGASAIYHLPYLDGFFLKNYILCGHLIGLFITPFASATSTEYNSFFHDFPIFS
PLLVLPAEANPALFLLAKAGTLTSLLSLDVDPLATAETIILIERPAWGNLNPPGYNFSLV
YFFLIFLGQEWMVSTPSLFLQSWAEGYPLIATLTIIVLLHLFKTTTWTRPQGIELIVLHH
LNLILIYNPLIIYLLIPYLY
>CYB_APLRU-uniprot-eukmitocinnermbprot
NQWTMTLLIHSPPISWFIDPITYNGFLLLIGMSSNILTFIYHDMFSILLTSLSTFIMYSR
GIYSGISAYCHYTTNLNSNMARNYLHIICSYMNLEGVLSGARSNLSWIYSILWWRSICHY
WFTTVTSPIWTDLGRTPGMMATRSVGISTLAATWAAYPGASLELATSTLVAGWSGAFLWM
VFMGELLDMLGLFMLYILKMFGFHMPLSIIFLYMHFHFVLFVLMDPDYNLLHLVPLSPVS
ISKYYAIDFDYVPFSDDPFLPINFIPLLGPVLSNWSERILYPAGVDFYSKFVLAGNINLN
IMPARQLLQPLAQPLALFVIKLFCLLLATTLAAYRDLMGVLMPLPIMGMMTLGAQGIRCL
LDLLLLLELKPFTLLLMLL
>CYB_HEMJE-uniprot-eukmitocinnermbprot
RPTLINVTMQINMSGNFTKTSSPFSLSLDWNLHMMLCFTTHTSLTSLWDISLWPITVLII
TYTHYWIYIGIMSTHRRAGYSFLIHMGGYIHMAFILHIIYRSYGNFGLRSTIWIMYVRGI
FAIKTVSTGLIMSAPFGDTSTGATTWGMSFTGSFLTEIRWTVMAFQAGGNLVTTAAYFTW
VIADPHLTSEKDPPELAIPVLIYKPGPVNFMLTIGMPTTPHDNIFLFASMLGAYFYGHLA
PLFLGYLFGLPTAPNFKPWIVWFNLIGLDFPHYVLDIPIFEFSILGALANNDMPPPPYDP
QLIEKTTMGKVMPIFLFFITILHMPLWGIDQLLIKWSIWLLMIFLMGVIDARWIRLRSHG
LVEMWIINVKIPLKLLVIL
>CYB_HYDLE-uniprot-eukmitocinnermbprot
ILKSFWLLLALGYTLWIMHWTLQGHISMTTDFAMHGLPCINHWTDIWLLMYYIFNNDCDG
SIYIYHLLHRGIRTNYIYFIFEFHYEYSETHYYIYSIRYITLNVVWLNLIIHYIVCFIRA
SLWDTKMAFTTSFGMALPFIPVTFTFWTPPIWVAVSGATTGLAFPFMQTGGKKAFSITAT
SNSIKVPFISLDPSPGLILLMIDLDILIKALHFIIEHHLEYITVPLAYGVHSIDIAFVPD
SLPIIIFLPPPRLPKASLPAENYINLPVLPIYSPFVILLILSLFAPDLALKLFAYVYLTI
LLLSGGDHLESAAILDPQIFSQLRFWLVLLTMRATLVQHGSPQLLFYLAGCLIIGHEKLI
MLILEITLLLIWSVIETII
>CYB_SAMCR-uniprot-eukmitocinnermbprot
ISLCMSITLKNLNLLGSLSINGAYLFSILAYNLLYTMLLSLLSASQTLIFWITKLIGTTP
TARGIFFYKLGYLRIGFFNYAENVFNCNAAYTFSGAGRNIYLWGYNRYLYAIHYGGFAFY
TLLTTLNTTFWMTVVVYIFAVGAGGLFIGMLLYWGVNFIFMTWFWNMSLTLQTYLFTFIM
MQLNYYPIKFSNITKTMIDLTHIHITIINMLDFPLYSGHMFLMIMTFSGPLFYPMPLPLN
IMPAISRIVSPFEYPLFILDLVLPLIYMVYAIILWSALLLGFVIPNNPPALLLIISSLTL
LTTPMKLPLFAFQKPFIMGIVYFTIMLTQQNLPWRKGILLPVYILYWLQEILKILLFWLV
DPKKYLFNKFWIINILSFKKNF
>NU4M_MICSI-uniprot-eukmitocinnermbprot
IGLSSMINLSFIYILMYMWSNWYFLNEGIPSMNLLLITFLKMMSKNIPLLNMNITSFMNL
YILVPFLSLMMAMSMHLWYYTYYKPLSLLIWMLAFWLMIHTMLLLSTYLLMYLMLYKMLT
NIIWNFLYGNILNALTLNIRSLSSLALLAIGRGGLNYLGLLNGTVLSLQYTVIPLGLLTY
NLLMIMIWASGELEHSAMLLMMGLWAKLVLHLSLPSSGLCLQPMWELVEWWKAWLAMDLA
ISLVIIDTICKPTMSNSNQLRRISRLNCCSISIISHILLLLDMMAGIPWLMSIRLLMWIL
SFSHEWLNARLNLSAATHGMLIIWPSALMMILMQLNLLWMALHWTILWNCLNEPFTLHWA
TTSAALALLLMNTMLYNANLSTLLLLRIASMRMFEILQLAPKLSTTASLILIPNASILSG
IIIYYMLLLPPPTMSMMYNIIPMMYTSYINTYMLPTLIK
>YCF1_PHAVU-uniprot-eukcloropinnermbprot
TILSGGFEYERFNLYVKGMFFSELKSFARLMMEELTIGLVALKILLMGFFYGNGIVELSI
ASKFHLGFQIFTTIFHPIVHSYGNLTTNKIFGQILPLKGQMFKGSNTQMSSGINLPFIQF
ISFVNGFNQFYPIFFFQNFLISRGKSIKICLFLLLFFWLSSMKFFGHFGIFFPNFSFFFF
LMVYSKKKPCNFLVFNSPSEMLLIVSVEIIIKSKMQYIKMLFWFSMYRKNVRPLFTSTLL
KSYNYKSKKLLEKKKQEKSSKTRFNKKYFTIKKNKYLDGKKKPFLEYSKDKRELKRRKRF
YKFLIRPRFQFRFLIFFNTINPKKWFENLYQHPETKLENNGTKLLYNNYILPEQSTIRNI
NSEKLSDQKNIKSSTETKEEIKLDDDTTMESITETRHLITDIRQKLIKSEHFKQFLDESK
NFKKNKYRNFLKIDDYDDNKYSRDFIRHEYFRRKRTNYNFIKYKGQTNNFKQILLRRFEI
LLSIKFNKLKEKSELLYNIYLIKSKVKKVNITNIKNLKQLNKNLVLKKSVLNLNYKVKKK
WNKRKEEWMRITNKSKNIIWNRNKTQPCKKCRTENTKNTFYKKEEENRKKHNQKSEEINF
TKENLIYGKVTTVNKYDGNRKMNKNNNGLKNNAEFKFAKKKFTMIKFTVTTERRLTMLLD
SIFSKRELVLLFFRSQDGLGSLRYFIRTQKFESKAFIRQYFFTKTKIRSRLSLAWDGKLF
GIREKEEFNKIKEKARKEEFEEELEIKNKKKAGIIRIEKEKIKIFTSKFRPIGKIKSERA
IRIIISWDMICLRVLKPPLQEDGLIIRIFRWEFYIIEIRERSRDREIIIQCIDVPQKLIL
CKKQQILRTWILLKLEWPFWEIIFFLWNGMKNFEKKKWEHICSRPERLWVCQHYFKGPSH
IIVAEKKFLVKDPPNFFEKDKFFLPTKSPLSKPPISKWSLSIEKPLFEINPENFSIKIEP
EASKATEKQSETKNKDKMIKELKSIKKKELKKSLKTLFLTFDLMKEQLSKSSTISSAKMA
ERKILGEKRKNTISKLGRVDKGIEDKTKKERKIIFKKRILKERLIKNINKKFDDIIEDKK
FIFSKEFEETITTDTCDFKIPDKTLLNEGIHIIILSFTFQFKFYKYIHPNHKKLDKLPYT
NHLISSLIHNHFANISQINRNYHPTTILKKQKIRQLHLLNYNNSLKINRFHNVRSDLINI
KLWYWRKNNHYGNHLFYRNYENQFSKVSNIYYFFKGNKNQASLINHRNSNSNNHFYLGQN
RTSQTWTDLDKIRRQLLKKKYSKYIASYYAYQLIILESATLDSYIKGQAKWGKNKKSSRW
QRTYFLYKKEYIDNSNSLSDFIYKIRNIIDMIYYRSMEYEIIIKLANGSKIIDDNILYYK
NYFKSIYGWLILYAIASHFFRLIVHIKFPARFSHFIVSIHRVKNFYWNDRYYLIVVWIFI
LNVVVNKKVSENNFEVEKREKRNKSDKIIKGVKVGNKSNHVRKIKEESNQKFNNNNSEIV
ILIHMINLWLRNNKKRQNFFKMQWLQYLQNFQELRFNISFSFSHARIGLFGVHRNLLNNA
KKLTTLIHLNLVVVNNKKDTELLKRLKSTNKTRLTKKSHNKRTFKRLKLLLKIKNLLLLK
KRNRRIQKFFFICCRHLYMCKKMSTSTYLKSRPNRINNISYNITERREKVRLVYRRPIED
HEGYNIEILNEPAVELDNRVHLFCHKKMADLELRPKEYKKWPCKKNNKWMKFFPNFKTNY
NRIIRSGIRCHLSSISVFV
>CYB_CHLRE-uniprot-eukmitocinnermbprot
YSSDHLVQMSWMMILAMQTYMRGSRLGHKRLHHSLHLNVLALTVLDQYVSLPTMNMRIVA
IYGNFWVQGSTIMVLVFRFSGVIFSLSAQYPIPHAQRIGSVWSMAGYVGLGPWYGASVLF
VAVSYRVIIVVLTGQPMWSWSWIPATTYTIIIYYPLKLSMWDMYGAFVGVMYRWGYGTRY
GYYLTIVSILGGANFNAALAHALVHQALSFFSLLFVLSSGFSAVLFSPHTSDFGFFSKID
FIAFFSKFWVVIELVLSPAHDFIVAFFYAIPYPSAVGDPVAVILDGSHYPILFIFPPHGL
LATILFYLGLIFIGLFFNPVLVIICGFWGTGTYGTRDAYLKFYPLCIFPWYLTLYIDYWL
VQTTHQCGNPPQQVQLCPNHG
>CYB_CTETC-uniprot-eukmitocinnermbprot
SILMTKKMPHLTINTSLGTFNLWLSGSMILIIPSTNDIVSLWTMGLSGFNYDNIKVSAIW
SNLSNTGLGLYLARAITGATWVLIDTSLGDFYWMAGTMSVATLLICWTFWDIGRFWNNAY
ITTPTIFFLITTGAWWVAGYITSFWMAIVALIATTIMRNAGAFAIKVIWATGFGVFQNGA
KSTNNHLDMKFYIKFTMLVGFISIMPMIFTDETMHSFLMVFYSPAMFLIPKHLPFTLISS
SMILLDHPELFILDNAYYLLPLLSLLPNPAPAPLYDITKEILIDFLPMLGSKNLPPPEPE
RMKWNLLSVLGQLLTIPFLKYSWQMIQGHLSRGGPQEQALQIVSFGTTIFPMMQPFTVRY
NALMMPPLLTIKNLILMLK
>NU2M_PISOC-uniprot-eukmitocinnermbprot
CSLSIVIIGILLLNDFSNLVSSSLVSQSPENKEPSLKVLSVIKVVSLCCSILVTILSRSL
VKCQSSILSFFLCSLQLQVSICLPVPILIALLWSCWHAAQLSNSLNLGLFSVQFPWCLAL
LVGVASSGVMKVGVRVQTMVGVQVGSNLIFLAVIWILSGQLWLTWLTIFWLRCQNKAKVP
GLLLITSSHNLYLSFHRCSIVSYGSTIVVSVYLYNGISYGVILYVGNCTVVGSIVNLFLL
TSGLVGGGTPSGKLFLYSLGLGSLLNFSLLLLVLSCCNAPLLISLLIGLLFLCVLYGLLL
LVMALGSGLSTSVVCSMMWPNSGSLFSVMSMVIFAHTPGTGMLLLVYYVLLLS
>CYB_PIPNA-uniprot-eukmitocinnermbprot
DPLLXRSPDFILHLPGLPHLALATXIIRIVMITRLLPLLILTAHMPSKISIILFLLPSTC
KWMTHEGYSLGLLGASYSIEVENSRVWSWYCGSAGVYRSHTLKNHGCINLNLATYHYEIL
SATFLGVAFVVGEWVWFGRAFGSRGWTVTGSLRDALMAFTAIGRGTWEYLWKATEGLTAT
IDNYIVDILMDEFMPMHHIKEMHVMLMKLITLVYALFNNYLLVLMMMVHIMLTLIPILLL
LPNSPLASFFDNNPFLAPNLVGILINNTLEPYYPEVRSPFPTIYDPIILLARNSNHRNAP
PCIFWYLWMRPTLGYQLSWRYLQAITVLLLQQYLKQLLQLGFTLTHLSEIFITLLLQADG
LMWTLEINSWTLKILVPLH
>CYB_LAGCR-uniprot-eukmitocinnermbprot
PLIFINLLGFIAMNTIWTFKPKCPDYKICSKTQPLHISFLKTGGANSNLSWLLSHWRSLN
FHIVYNGATLGHSAAYYYIAAIYFANSGNWFCGLMGRIRIIAIMSFAASGGGAWFLNCQT
GMLAYKGWLIEASVIWALAVVGGGWGNTFFAFLMAMYWIVVLWGAFGAITSSIGSYTAIK
IGPAPGHLMAFNDHNFIHPIHIPALPLITFIADNFIPLGFTHDIGLTNVATAIFLLIHHH
NLLHSIFLIDIPPYDTRDAYINLGPYLIYFAFPEWWDFSIYLGSLVGLIPLTFANAYGYL
FEMMALLSEILLIPIHFLLRIIIAEMLFLPQSLLFLTQVMQPFQSVMLLQRQYTLLHLQK
LKLIVLTPLLTVETMPLKK
>CEMA_VITVI-uniprot-eukcloropinnermbprot
KNEKLFSLQLNFVIAQWFTLETPKWYTMKIFYKFIFIQTLKLLPALPLTWPWAFRSSKLK
VCLIQLELQLGLKEIIIDDNVDKLTLPNVHMRHHFKELLIPILIIHEEEKSLKKPIIEEK
LYLCADIITLDIIHSIGIKLSNSSSASMSPSTLLIGLHKLEGLYASLIEIGSDVLVALGY
PTILIFLTKFWLFNYFMYDQSRDIHLDVFFFMTIDIFYTYLRFIFVDKF
>CYB_MINFR-uniprot-eukmitocinnermbprot
GSSFLQLGIGNGQRHPSALKALVPGFKHTLYLDLASIHMIALGALTNWMPDTLLDWNDTQ
SFIVFLALIYGINHELVLFNYFRSFYEREVIYHNTVGFLGLFALDTGALGIYLWNLNYLL
VWGKTSFLISAMYTNLPFFLVIGMFISVVMKKWTYAFMVLVDIYFGTVGGPTFLIILMSG
ATDFFLMYPLAILYGHYAFVIGHLYIMIDLFAELIVVILAIGPPDGGLLALLNDYISVFA
PLESALKPLYLELLPSTNWSPLSVRLFTEPVGPLANEKAFRLWAPSLPIAGLYLDEWVDF
AFAYVMILPMLIATLQPIILELGRGPCIPRTGETCQCNPLTLLLWPWIQSGNAYTTQPQL
LLVWENLIILNLLPLPLLL
>CYB_SYLAQ-uniprot-eukmitocinnermbprot
NKGWSPLNLMNLGTIMMSPLTPHPDLGQIAFHKLSGAKLILWGIPCKLALSSVPAWFTLT
YGISYTFGWARLSGWHSTNVLYGASHYLVEHSDGCYMRIISGRVTEYSNVIYLIIGRGIY
ITMFFSRADYTNMFFIKYFLWPTGILAWAMFGNLTFLFILFAGTGTWAAWMVGQLVMTGS
SLKSKGLHSLEFIHLGHSHFLMFHSLAHPPDPTIIELFYILTLLIFYLHVTTILVIHAPT
SIAGNPFFTSTYLLANADVLYLPGPKLAPPRLFLPPLTILPFLALNDAKARYLMAAALVL
GSSMFAPLSSIIRTYLDARQHDRQLTLTKPILXIVTQLHGLQAGQGKISQIRALQLWIWL
AIILKSKLIELLIIAEIIM
>COX3_CYACA-uniprot-eukmitocinnermbprot
FIFSPFTYLFFGLLIALYMAALSDPLYHDKASFILFWPQVFSLGWPLYLISFLTFGFILK
NISGTASAIDLTETIIDFAVWAENQILWNFFSIIAFAFIWRIEIFFWMIEAAFTAVFFWH
FFLGHDGRITAIRLPSSRILWWLFRIDNVVPCIKPPFQDLHLTIFFSSVNILLVLQSIWL
HIHHAHMTAFITAAVTQHRHTSVHTFIYQSFHGFYHFHIQFLFVVHILVMTAFVTFFTFC
TVVGFAVDFSYWWVVFFVVWYFDWVWTLVF
>COX1_PROWI-uniprot-eukmitocinnermbprot
SQLYQSLVTILSTKLILMILGHIVGLMLYYIIIVTLLLVLLFPSQHSLSFYQTMNLQIRQ
LNPIIAAGGPLPNLFFVAPMHLLLIFALPFLNPLPAELLLMLWALWLSLIGWLIFFASAG
YAAGGACGPAANWIAFANGLFSSGGMSPGPLGGASYSALPAILSGIIPPLLTVFVSSSLD
LFVVAFWRFVGYDSLDIDMNPNPGFYNTDDHDVGVLHLIALGLFWLDRTFHLVLCFVVDP
FYMYIIVYCGHLSGLYLHLMIIIVIMGLYILLISIVGLIMVITFICGIDYYVIIKHPVFY
FTPTLVLLSTFSFIGTLFNVMPPPVWFGGLVMLTAYTWGGGSTATIAPIGTWWGTANLLI
MAVVYLFLGFIWLQGQYYLGFVSVGGGHFTATVFPGGVGWVIFVKQGMLHFVIYYAAAVY
KVTFRLKSFLVATTFFNYFSASSFSSLPGSMVSIFSFITVYGFFFFDSWFPGYVWNFSGG
IPAWEWPPQTFMRVPPEPWPEHTTCFTPLTQLTG
>CYB_ZALCA-uniprot-eukmitocinnermbprot
SPMTWTWLATDFSAIIITLILLDLLRARMIWSLLTFTLNAHFTSISAAGATIFTTHLMNM
MYMTIFMLRLNHSFMAGIGFMIIAYVHMGTTSTGYIGRMVMCSHVGIMISDRLWTWVRYT
YVLGSWYTGVTLWIPNKVEWLFDVTQFFWWWYTGVYGNNTLAIGFMGMIRWSIADEFGYV
LSLSAHLLGSLFTILINHTKDDHTGLLLTTGMFLPGYHVDYVFIISGFLLKLNLSPTPTS
AFLKGIISDFVVKISKLPAIVVKLNPHDYPSPLPSFALPATPPYFFDDNPLLAGPIWDDL
PGILTRGLECLATLRLLIMDPTTILLLSPLQPSQIGIIIICFAPQILMILLPEHAVAIMA
IGKAINNLNIMELKLALNF
>CYB_VIROL-uniprot-eukmitocinnermbprot
TNNNMKLMLALFMIRTLNGYTFMLKVIIVDLMSILSNTLDATNIYDLLLNLLGWNRVAHF
VFFSWGASIVILFHGEKYFFSFVVLNGGIILWRGSRLFQCVRAGYAIAINHTSAHNFNTG
GDYQLQAIDFFMPMTWFFWLDMGPTFFTWYFATGDVTTSNFLIAYPTYFSDSMWLGNTLW
LDLFVGLCFGEGDSGYHVAHHKLLSSDHLTHFKATVLNCHILTDTLLDFINSGLMAPAKS
LLPLASVPALNAYPFPHSYTAPPHGPALLAANFPAPPIALFKLLLIAASYAELSPWFIGS
PMILQPQSTSPFLAHLQVQFVLTVSRLFFSFRLTIPVWWPLVLFILISFWMVEPQHKVKY
KFKGIPKEFAEPKKIANPGK
>CYB_CHRSI-uniprot-eukmitocinnermbprot
FLISMGTNQDALTLPTYIIMGIFTATLSKGLTPIIKTASHKNLLIINPTLITAWLLFIDF
YYIGEALYLTMSTGMGFTLYYTMSTYRERCNSHVVIHRMIVFNVSLNTAITLGSYTTFYG
TWLGPLFFTRFVTLWPFMTLNELTIGAKTIGLTSGLPMWTLVWLIWFFTLLWAFKLVTVS
PMHDFAGGGFTLTSIPEYHLFMIYFNDIHISSNSGFKILLTLLVFTIHHTTNLFLGEHTI
IPLSSLSFRPPNPSKPKLYSILNLVLGISLFLLLLGVSYYNYLDILLWDVNDAKAGLDPI
QARAIVSILWAGSGTYSFSISTFFSYTSRGFQQKIAFLYLILRFLLSLPQPAFHQPTVLS
DSSISLLISKIESKLMKPLIL
>CYB_RABIT-uniprot-eukmitocinnermbprot
AITLAFDAHLHDTIGISFLRIPIIIFTATPSTGMRNLSSINLSNKTALNCTKIFWLNTLY
TAATIVINLLVAIHGYYRLSLLRYLINTLATYFNRVTIGIDDWIIGHVLEYACGCTYVFG
WGGMVVALSTGAKNFTFFWLWSFKSGLFILTGTTMQGGFAPIGYLSVYTPTYTGTIKLTF
AKFDINTLTKGLTDLFHLGFFLIFHNPLALLILIITLDIIKHYIYPGPLFLFYSDHFHLT
LIPIILSLVSVKDGPAILDFLWVLDDKLSLVFPIWLSLLPKYIPSFVVPSWYDNNFLYVI
GTPKRWGWVIGAGTPLDMVIMFSTTATPSSSWMATFALLFAITTMVFGLQFWVSHFPSTM
SWSIINEIILKLTSNISSI
>CYB_ANTME-uniprot-eukmitocinnermbprot
LINRLSQYMLNWNDDKLQASLLLILILIGCFMTLGSTGTHLLISSFAAILIFIDDLATTF
AHVYIRLNDINGYVYTGYIDMRNDIAYLFVVLYYYGHGILIAAYLVKAYGCICRLGSLLL
NTNTLSVVAVFIFGWVKFPLGLILATFVRFMLLGTWLGVTFFYFYSWSYTALVEWWALAY
TNFPFNLHVLITHLLLFTIPLNHLHFTTHLFIANDYLDKLNTHIFLIHELPAILSFLVLL
PPVPISANEASEEFLSLHLSFAPAAKGNRFYLPDDDLLFIKPNDLNLNKYFLPGYAAAGP
LQSMLRLLWLEIMLGAITPTLWILGMLFLISIIPIHNIQLQTQIRIGNEIMGLTSPLSIV
PKAVMYLPLLVLLWVMPPKLP
>CYB_CLERU-uniprot-eukmitocinnermbprot
ISIHLGLSLTFWLLADTLSWIAGLMHSMSSSGILTPLNIKLYLHLIWKNIWFIHHSLGQI
INWMIYTAYRVLTSGACSGYNGFAYGISLGILGMTIAWLWMFGCLRSGDRNARAGMSMTN
TILWAGIIWSWGIAGMYVGFTFKTMKGLWGSGMGSLTLTMEWLWLTTFLGAWGFGTKKFW
TLLFFYIGTTEKHILLTTIPNIITFTTTITTLFPHNHGYKNGTLLLNETITTTVLIILIE
GLTNAFLLEKLLILILLVFGPGTRNPYGLLGDIYTFIGGLPTDYNFKGIGPGFPPTDASA
YSTATIKIDKALMQKATAVLTPTIWLVFVKLGFLHLAKQPLMLLDQAHTMAYHLLTGLYP
FNVMLNADLDALIDVIILFL
>NU2M_ASCSU-uniprot-eukmitocinnermbprot
TFSLSLKVFVNITLCVGGGSWVFSFGVETLFVGYNGKFKYFSFSVFLTSSYKMSNILLFM
FVFTFLNVFGPAHFVLGKVLVFQFVWVWLMPQFLSLFFFFFSFMFSFMVPLLGSMVLHMF
YTFWVFYYYVEVFLFVFLNSIFLFNTTLFQSLSLLSFKYKYYFFSLTSCLNFGVLCLLTY
FLMKLFFEDVGVFLLLFLEVFLLVLLSMLNVVVLLNKLMFDLPVLLVVNPGFKMENVVSK
SLLFVEMMPLLFSFSLFKNIMRSLVMLSSLSLFKVYDVLIVMSYLMMLAYKKSMKLYLKV
>CYB_MYOSE-uniprot-eukmitocinnermbprot
DFKNAWIWSSDTDQLNKSGSCGSLLISALNLHPIITGNLSSNWIMDTNWKDAQSNLGLGT
LYTWGMYGIGEICSNLYFYLTYNFTSHVHHRLRGNLIWRWLILWNDGLAYISGNWGTNLL
SFGSVSAWMLTGLIWTWFFQVLMVAQTVLAFTATGYAWLTAMEWANGTQEMESWGVSIMW
PIMFVIFNLDFSFNYLMFFMAFNMPTILSPLLVNILTITANTTGLPGLNLIIFTHTHVLL
YIHSPALIPPLLLLGLGPNIVTKANGSRKYPIPILDINLNENNLLKAPHLLLYYFLIISW
FILMPPYLITLASTTWIRGEYNMIILHILLIPTQNTIPILISFLAVSLLIGPLHKNPILQ
IILENTKIIKTLLESLLPL
>CYB_SORUN-uniprot-eukmitocinnermbprot
TQNIYKALMFMLGMNMVLMFYIMWSTTKVMIWFDVSLGSQLVKDHPSTWTGDSGLPDRAG
SANGYFYEIYIEADREACYIRHRIYHMELYTYGFICLCLGMLGTNRVDYWLSSTNWLIGA
FLMTSSFRYEDGMMSEGMSQVAWANIFYGNMFVMFMTAWVISLFMMAVGGTAAFFLVMAQ
GPEGIFPIAIDFLTGAFLLHEIAALLIVIIHIYHKTIALLGHGAPGGLFAAFSTNINVEH
LIGLYVLLLFLVPKLIPLVSNPIPLLDLIIVRLVLPYDNLASRTLLVVAPLSLGGPASAL
QDFAWTPTFVRLAPVLTYPGIAQLGPLLTFGPTVLALRLESYQLLFLGQIHMWAILPAWH
MILNPITNIVTFLLILITI
>CYB_PLAFA-uniprot-eukmitocinnermbprot
LIRDSWPYVSFTCCYVPSNYIHSYSVGLFVFIQKYVITLPPALGNLVIIISKIINSLNNI
HYSWVMIIEWGLLIGIYHILLYHAFYRTLLFHHLQVMTYQFIFMRYSFLLLSRNLFFHIW
AIWVFGYLYTLQAKWWGYVSGTLTPFSFIAAFGISTHWFPFSPPSKTGGTIVAMGFGHGN
YDLCFLQLISNILVLILFLLSPLPCKILIKLVFGNGIYNHLFLVIPLLYLLSILPSTNIS
FKPLSLIQSFFQVNQNVSYLVPWPVLEPVEHVLNEDMLLFVLHGLDAWVRSQVNAPEPVH
QCLFGLSILFLFFAFAGTDIPFWFWSALWIQCLVIQTICFFIMQFTMVPQVFTGFAIALQ
YTYDYHDIYYTHRHYD
>CYB_CRATY-uniprot-eukmitocinnermbprot
MTINTTHTLPTWLRFHPPYMYHLLMFLMGLRTWPPKYTISLNLWLYLMWMTGFSTLQGDD
LNICHSYSITMYGHFLHYYLYLTRLIYVLYMLAALHNLLNLTYFRHLHEGYLHYVRNGFY
VIQMWQTTGIWGIMLKAFGWAFLFFTVAAPMNAFLTSIMAFIVGPFMITVAQAGFPDLPA
LMPFFLFGIFVNIDPGYFDVGVYGGHIYHFFDYKVISLPISSNHKVPHIALVLLPAHLEH
IFGVSLDPIYMPFIYKILILANNSDNLWAWPLPGDLHPPGPVGDEAYTLVPNKFLDWYLL
LSPYPTYLIPYWPDLPVFSLQGSRIQIGISLSPSIPAIIPLVIVAQSSPGLVTILISLYS
LNMIKKVWLILKIILGAIN
>COX3_TRIRU-uniprot-eukmitocinnermbprot
LSVRSAMIQNVPFNLLLVMQGNSATLFYAMNYYAWSFWSNQSFVTNNISIHNNSPYSSLI
AMGNLLITGHNGNGGPLPWEAPQLIRVIGGNSYNFYINTTASNGFGHNRLSHITCSFGTF
PPTLLLEPSRSNGGIPGALVSGKIVIQLIGGIAAGQPLLNVGSLNQLLKWAHIQLASSLD
TGRGIGDYCISSHTFHYYTIWCYTSHGDLVSDSAYISFEHVGISYGISLYVHYVDSTIVS
YYYCYIGYIDVCYVLYYYYIGIFYYGEIY
>COX1_ASTPE-uniprot-eukmitocinnermbprot
LEMKILKDLLTAVGGDTDSWTEWIGATNFLWLAFVTREAQGLITSFPTMMSYWQTWDQLR
MRNLINPVIMWMLFMPSPVLPSSLWFPHIFLVALLAFLLFWHALGLLMFNWNPLWMLGPW
LIAHSVSSTLITNSSTAIPNAILTASLTILFSPGLPTLSISMALAADIITSIVDLHITHA
AWVSSLVAFPGLLLHAHNTHLLPTPFLALLPFFNVGGTLPLVMGTQTVFHVGPILWRPLF
YVIVAGITGSVATELVFYMGFWFFSILYEGHHYVGPIGSYYMIVVVAAVATLSGFIAGSG
MARTSAPYPTTWTVVNIVTLTIANLLLVRTMAWAMVTLNITTTNFGSGGTGMWGMNLPLL
TFGFISYSDFWPSANSPVIHVPVNFIILPDGSANGLHWIGTAGATNGMFIVTMALHSGID
LPGPGFISSFAMGTSAISGPTLNYYWLSAPESALIIFISVFRFTSSFRGFVVRWLLAASY
FPKELFFLFTTQFIIISPSKHPLQASFSDTELIIHQE
>CYB_PSEPE-uniprot-eukmitocinnermbprot
WHAWKNARSSMVVIWFWSLDRLSLLLNWAFNMPMLGSPHPINGLFLNKILTDTHNLGGSL
CFKNYNGALIARVIFLVVFTELYVHKLHWYGAFLKLSYAYFYSFILGNVWLLWYALGTIH
TMYSGLVLLLLFTWGNWGFGLPYGIFVEVFLSLVASTVFAETNWGLVKTIWATLLFLFAM
MFLLLHLTYLIFFNFPLYIAIHDSILGMMIEIIMYNTLFFNNPLYYPTDITIVTIDMISP
LSDLLDPNILPTGSAEPSFSAVPGPVVRSTINDVLYMILNYSIARPSFPLTLNLSLRAPF
TGLVPILHLHTYTLMAQINQLYIISILTMNRTNPMGLFPFYAPAIQLFMFPQTLMPRTLL
AMEMLAWLMLFALWLFPIAPP
>NU5M_USTMA-uniprot-eukmitocinnermbprot
GTTTPIGCGCSLAPRETNYSGSLAVSSGANLVYSIHFAIITGLGTNLSLGLAATISRLAT
SMGDSNGILILDLGAMSWLHDVVVLSLMSMFPWDSIASQSNLMSSSNMNVVDVSLFVWVL
IWLIVRFFLIFVLDLRSVADAAVEGDAKFIFSGFGMGVKILTGYTLSGLIFVVLFNWNMI
FIIYGAGLLGFIIFGPTVYPSEWMAVLTGQLNGFIIGYGQQFTEGSFHPSFIAMAFEAIQ
KSYTAFLVTVFAIPTHHPPIPTIWSYTLRTGGFGVVIRITDPRLIEVDTYSTGVTSAIGA
FVGGYLLAQARLIFGSYAAFRHQAHYCAYGQAQQLDANQLCYAQNMMAMLLSLGYLLGLV
YKYACTGVGGSTFIWFLIPFEGSFQPWITAYIDSGTTSWALIGVSYQPYISLLISKGLYI
AVLIVRSPGGVSTTLTFHYLATKFMFTSLTLTIHIIAPLTTLNNSDSLDSYMFLFARTGI
LENYEPTTSPIYILSELTSFTHLLDLPTLTIYFISPYPILSITLETNLTLGSPIATLLYL
TLGDGVYLFTLIYLVGIQSDALSGGTGGLRVKLNSLQIGLTLGVILLGVLELRANEGRYI
ATPLNIGADLDIYATTLVVPKCIAINNANLAASLLLDIMAAVLIPLYNLVKIIPLAANIL
TTKVVSSKKDNTSQ
>CYB_PSEMD-uniprot-eukmitocinnermbprot
SLMFCGLNITSIYPLNIALLNNSHLIQMTTQWIRLMSTSDMNKYTKIPPCDLLQFLAHWS
GIFAHLGCLLMVGNNGMYHNRNRIIYSLNCHLYEGHTRSYGYTVIYGRLSIGICSLRNDF
PLWYNWAGYYLGVMAAAVNIVMFAWVPGYVYLVMPGTPVGGAFQTTFGANYYAAVLITFL
SLLDLNSMANDFIIITAFHLADLNPHKIVTFIILVLLNLNTTNAPLSISFHVFLLSPPVL
PPKGIFFILKINLDPLSSIPLYYNPYLFPSNLSAIDIIPLNALPLLDSYFPLANSWLSIK
LMMVIINIPLRLIIWLRYHQIFLQILIGLLELPFIPTLAPRIVIILAMLVTITLGIAGQL
FPKLLKKLGLGKPLIELLGWV
>COX3_ANTCE-uniprot-eukmitocinnermbprot
DWTPSSPMHQMLDHYWLSTWAHFMNNPILQAHLFAATRMHWVTTTPYLHTNFHMRLDNML
HVFTPCFIGVESGGIWFSRGYLLHWLFLLGSMLEIFVGGFFNFICGISYSGVQFFGTHVH
VYLLYVIFLALHLGLEEIGIIALLTTLIMEELYASLIIQTLEITWLLTLPVQSLRLEVLN
GTYAFFYHIAFHFTFVIAFFASPLFIGYFSGFARTTTLHSTTGVHAGFHYKFAVIAFSFH
SYVWFYLLVHVVWYSYHYYVD
>COX1_BETVU-uniprot-eukmitocinnermbprot
GLGGSFYIRSAQRGNMRLGVLGLGALLHQAVLDRTNRMRLTDDNGHARGGLIHKFGTLGI
ILFGTAPLISIDMIIAPGLARDAPGAVIIGMASAPFTIIPAFDLIMLPAMSFHIALFTPF
VIYRFGGVDVGLGGFTGLNEMTVMGHVTISSPITSSTSSPGGMLVGVVHVWIGHSYLIVR
LTLRRLVDTFFNLMLFFDPWRLTRLLHFLLDGIFFDLDLPYRHVAMLLLDLTLWYNMVFL
FFMEFHGWGHLAHLTIIWFVSFDVFIMGFVPGSVFMGPLLAEGSLLVVGLHMVYVITGYP
AGTFMAIFAYIIILSTLIIWVGAITAIMAFMILLGSWKKYAATVQAWIISAPITGIFMGM
SELGARRRAGGFYGHTSIEYYTDGYITGFTFWHLLLIEIGTLQIVAAIFLYFMLDFAGFI
APCGYTGSTIVASIISACYMYAGIGDFFRAVGGFSAGLYRGGFSRVYVFYGVMGYPRFGG
SESPKHVSVRTSNRTFLWEFFEWPETVEAIKWKSTSWPEGESAK
>CYB_LOXAA-uniprot-eukmitocinnermbprot
PQLMMSGLIPVMFWPLMSCSSGNLSWQTWSSSGSLSPTSFMIYQGMYPYLYISMSSSILL
HMVTVAHNYGFAGFFHANVFIRYGMGHDIVRGGFSHHHYMLYNGYRILWGGLYFGGIGSI
NLGGILQFWSADSAGWVQPTGWGIADFNVSFTVAGMALGTTLFAIMTMQDFYVGTAFYAF
GSLSLFSFWCFGGSFNLAHFVSSMSPLAMFLMAFNDGMIAMYFGFLGLMCFFGHFLACLF
VGILPGFIVNNAQNAWYPPGLPVNKPATAFYVVATVLHVFQFPIRFIIAFHFGIDGFLPT
INIFCYTFVLLLFQIITMRMPWIVRPISLLRLGGRGWLVEIKILPLILLWLSFSLLPFMG
WLIYFLINFDFPLDPYLF
>CYB_MELME-uniprot-eukmitocinnermbprot
MCTPLLALSTIMLCLIYCIIIANFDWLGIITNTLQILPYCGTTMFIITWGAWMWSITIIP
FWISLVLIFIFVNIYHGWFLFTRWGLIYGGWILHPGWFRLHGFVFYIYICTHWWHNTYIG
PFPIGIIGILTIIKIIAVTTILTYWILGYTATVGWLWEGGPWFPQPFVAQVMWTAFKWQL
HLILLYIMLEIAFKINFMMNVFLPLSNIPGILLPTLNPIHYIANPFAFLDSPPLSLPMLF
NFYDYLPKGSPYGFFIAIFLILYTPPTTPALAYVINGFPANFPDLNNRLFKDPNNRNGGR
ISPSWTLPFAKLRPLMEIILMQGQTMLPQMSQYFGFAISPLVGSYGQLWVILGQMFEFQE
IIWILLLIPWKINLKILIS
>CYB_SORTU-uniprot-eukmitocinnermbprot
AINDLIMFISFIISLLNLHNDLGYGMNDLSIMILIIPNSQTLIHDPDMIMDFLGSRLHVA
VLGSYLIMYLSAFGWFLGYNYNGVFFNITLSFEWCILATGITIGLRHHLISTLNFRTMVR
SAMFLTLLVTYFTWTIAASGFRLITNYTLAGSLWGSTILRWGVVPGDNRVASEGVMFGMV
YHPPLYKNVHIPVLGSLLAGYSFAPGEHDALSLLFYNAHLDLFDLFLIDLVDPHAPIVSP
LNVLLWLDKGPYKILPGLPLIAWTLEAEILLPHYGDRAPIPPLGAHIEGYLAIKFHPSII
TVHFMHPQGYGFFLIFLQYIVPRFWLPCFLQVLLPATIFGFRLLPSMLWTVHKQLFLPMV
HLPWSLSLFELTFIKLSTL
>CYB_ERYEL-uniprot-eukmitocinnermbprot
LNLCIVFLCQVNVHALLSPTVLLAMLFTLWHFTQIFMTPFSWAMFPMSIATQHHFIGMGT
LYSMFALTTGYTTMYTGAALYMYWFIKGFWMGFTAGKLYTLLSLIWTYRMDLYLKLSATI
YLLWDTGPTGHWGSSAMVAAWFWHQTSGIYANTSVTSPSIQLFFWTTMSGLGFAFPWFWL
LTFLKYLHGMMLLYVLPLLLDFLWLHDQISSLLKSLISPGINIFDFMKLDLMTMIQLLTL
TSEIYPSMLILYLYSPPHIAQSRYFNKNWISSYLPGYFMYFTFMLALEFEAFVPKGKDEP
SLIITLIAFFPIRIRSFTSFYFRLPPQPTLFFSIFVAEILSWVVSYTTTVLSTTAVTITR
KSGNSEVWSKK
>NU2M_NEUCR-uniprot-eukmitocinnermbprot
GIIVHYLLSHLGLGLHLLIDSLISIAGDALIMNRLLVLHLHLTMVSMINTILVDIISLRT
IKPIKSLIQVQSQWIHQNFIDDFIIAIFWPKKLFSLFYISFYLFARFQTAIKPLKIFTVR
SEFNFVTIILLYFHFFSLVFGYHFKSVEGGLQMIELAHQNCLHQNITIGSLSKILSMTKG
SYASIIFFIGGSGIYSFTSYLGSININLLAWIEIYFSSIFIITNFGGSAGNSIFGNYGDG
FVLHKFASYLSAIIAPPATKAILFLWWISAGFYHIIPSSYPAIEYLISLYLSVILLVFIL
YFHTISVLSLSLRGTITLSLLLIFSLSRLNALVSAASGHFYFLYISNTVWFIQQLSLVLY
SQVQQPLWYSPKQYYITNYLNIVFNQQLNYSLSINYYYNNLLNNSAQLASYLFQLILYLN
LAVYFSFFFLFMAKSLNISGSVFNILLASMLALLSIGLPSSLPIGPLLFLIVAFPPDSMI
LYSPKRRPIASSYRKYDAVSSLHSVEFSWTLDYSKSLNHSSTYDVSSSDSSNHIITNSYP
TVKKISITSLSLVTYVSWVKQTMILLIILILFQIFIIGSTLMY
>CYB_HAPGR-uniprot-eukmitocinnermbprot
IAWAMNDSLKLMAMKTSLMLLPLITHLAGKLYMIILPIFGQKKMIFLTSSGIHIGAWGIM
RTGSDGTIVGYGHYLMYSYWITFSGTYFTFRCFLAAGGVSFCNWLLYSFGSLLLFAFHEM
FLAMMPWATTFAITGEFTAAIEQALPGGTYVFPITVGMTTALSIAWLWEGKSAWIGAGWM
SFGFYLGLPEMPTMALSHLKKMALYHVIHLTNTDPPLKLSLDDLMPIGLLIYLITSYVGF
LTASGINIDLVAITYIFNFLGGFTLVKVGNGPAELLNKLPVPVNGLLLIPIKWILEKTLP
ITQASIMQLARIFGQPLPHSLHIHQFAIMERFMITAQAQSSIPIRRTIIDMAITMSAWSS
KAMWELLLMSKWPKLNNLK
>CYB_EUNMU-uniprot-eukmitocinnermbprot
LFQMLFMMVQINLACICIGNTGFFLALYSAIAHSFTGNTSTLSVYASVNVLFGPLATLSP
GASMIEYPIIFGTGASIYFGYMIFCWCCPISPMTILYYIGEMMAMQTGALLIFSRIAGII
WFYFFMMSTTLWYQMTLAWRLLSGFQWFFRFWTRPGIVTNIYAYQIFITLVYRLANSLTL
YNSIKFDVTPDLIIIHVHLTTHSNIYKDIEDLKMPSVGPSTHTSIPIDEHDLPEESPLKM
AEVHLIILNIHGFYVWQPLIPLPNNINSLTPETHGVFTAPFIFTLLSNRAIPDGILHLLF
AQMWFTFMIIMLPMLLMTKFARWRAAQPSSFVTWLKSQPVTKAQWVVLLIMLALSTPRFY
GKEIWNITMN
>NU5M_PICCA-uniprot-eukmitocinnermbprot
LLVVIRYYKINIYSYLEIELILKSSDYIRILKNYIPILITEMLILGNSGYIIILLLNLII
LNLFSWNLILVNLYLNELEPMTSYIIIFNNIILEIYYSEFLHNTRIFMSVYDDSTKSSAL
IILGIFNLLILIFALINILYLNSSFDDILIMAYLGYFYFLLDYIIWFFVLFIVKSDLELL
GHYWLILNQFVDLWANILQSNAIHYYSALSKKLIILLKIAYFYINAWSIYIGSPSALIAD
LIANSHGLISAWNLSLLKIVSSAHNITSLVALCLMKNILINASLGRMCIPIYIMAIIGLV
LSAMSLYILGNRITASQIQSVFDFHCAIYQILLTMHYGACAQDQISILIDLKFLLQNLNL
MMLIYIISIVTYMDISIDIGLVYIGYEMIMFSSTLIYLSYLSDTISYSWGIIILYTSTIY
LYLSKNINIDLFLCSYNPLMSNNFNISSTINYMICIDFNNNLAFNIDKKFSIISYNAILD
TIILPIIQYYGLGFLLFIYGFYYYLFISFLIDYLIGLYGYIIANILLNLGIFDLQPLLPY
TLTYKYLLYGQTDDLYIFLYNQDFILLYYLGIINRDFLYLGTFYSYIPTRYIDISYIFNF
NIIIPNTHLYYSSLYSYYNNPTIIYFFLKFTNILIIDIPHNLFF
>CYB_PTEDA-uniprot-eukmitocinnermbprot
ADTLHFDWFGIISSIIFFNLSILPDATDMNDHFLLGDSILTMPLTMNNLDISSLGRILSI
QGNTLGKAQAYMIYGCMRRRDYAGEAFTWYRDIQWVNILFMGLLFSGGFLSYALNFVMFF
TLVWQTGWYTTAAALSAWLRPIGFGAVLLASWTWIALTGIWKGYFPKIWDTWGYAWLVDD
PLHVFASHMDPDMGFHMYSISAETHTPFIIMGLMMILNPVIPSLLHLILLLLSPTPHIFI
NNIPIIPLVPSLKEVYNLKLNNNIYPKPLALDALRSRINVADLSNYWPKMNALPIALLAL
IETPTPLMAGITLLFIPISHGVAPLICLHIIDKGDAPMGMLLFSRIWAVIFVGPLQAIRP
TVLSLLVMKITELINNISP
>NU4M_ARATH-uniprot-eukmitocinnermbprot
IIISLILLRHCPLRYRNGLWGFRCISLLNFSLRFIGIRIGSNPHLSIIYIELDNRVYLFR
KISFVLIYRFKLLIWFNNILNVYSGWGEKIVFAIFLLTKWIIGTWVISFIFFNEVLLFSG
WYLIIYIMIRLVILIMFIMQFLWYELTFEIKFFLLLMMQILLIKAMLQAKIFKIPVVLVA
DPLALTPIDMMVSEFLIIEMKAPLKLQKFIQIFTKSVQAMMTTSAFRAPRFWPRIVVWII
FFMSFHYIILVYSTLATSILVSVAIMHAFRFHPRLIIFSFPAPPFTSFIAKFHRFTLARI
GGLKYQGKGVLYYFILMIGPYVSTNMLNGVCVIHGLSKSLGPLYHIGHLCYRVLSVGSSG
RTTASAASAPMALFAGPLFASGRSLYSIIPGATALMSGLGPNGSIATYNFLSFFQVYQAN
YKNSKVLGGPSYNWAWPHSDPSAGPIICFFVYSFGDLVFYWIWWMWGEYNSLNVPCNFVR
VNVSMHTFHSKTVQH
>CYB_ROMDI-uniprot-eukmitocinnermbprot
HGGGTLWWLTLPSDDLIPLDMCGTSSLTLIKHINLWLHILFLLLISNLFSMLGKSNNMDD
SRIIYSGMINHWIWYCLYRQICRAATYSNYAININISYVAGCVTTIRRIQGYGFTIHITD
MYPFQFVFYLTIQMAFTWIGTNFTFRILAVVPLSALVTAYARDVPGNAVAFTLALLAPGI
YPVIIMNLPIKKVGEILPIFYLLHHPFFVIAGIHSNALSPHAPHPNSFGHIFFKLHPFES
AAPPMSNTLYYITLILYLIILAVALAFPLADITLRILGLLTTYIFKNFAPVLLPDLHAMA
WVFTPTSTTDFMLIFFGATISITVWRIMQPITFATAIIRIATHTFSPLFVAAISAQRIIF
IPANWNLLAIMAMMIELSP
>CYB_SPEVA-uniprot-eukmitocinnermbprot
PLGMSNFSHTIDSTATPHSWASTISMFDLTHGKFGIIGTTIWLHANRIMDLTNILDLPMN
YRRTYSAVLYYWYGNYFYSDYRIYWNYGFLGHARGAATTSLYNSGGIGNWNFGLLSLNLY
FTAVVWTATWFLPSGVLKLFQATMSWWVKIIWWWTGVALTMLAAPLVVMFDSGTWTGVWA
LAHGIHHIHSTVIDLSSYLLVSTYSIFLGLSSFLYLTILLTIFLIIGMISYYDNLPILNK
LHDLAISYDPVWHLSDKTILAFPVLAPLDPTYLAVGDIAPIHVLSELLSPFELLKGLRKA
LFYGLAWPTLVLLLQVVLPLAPTYHLKHLTQLTIYPFQIGQIAMLFSWGLQLLPLMWLML
LALIVSNKAINILEEAAIP
>CYB_GEOPI-uniprot-eukmitocinnermbprot
ANGIGPNPTMRSDAFTDSPTNSSHLGHFIALFDIAVLFRLIANLHMFLLIGPGILVLSLP
DLMWMAGRIGGIGFFGHTRGIIFILALSISYHHYGAIFLGSFYATEELIISLGYSYVGGY
DMSATTIQLSEVAYFGFGFSDLWAGGAVGTFQPTFNGFIEQVFFGKSLALIDASGATRGT
HFEFTKMASATAAPNIKGVFLVLILNAMHLDGFPFSTFLHGIVITPAYLSMICPLEYPKP
NTLGLIAYAMSPSVYSTDWAHPEVPFTVPSIFKKFHLFYFTSLNLTNMADTEFWGPDDAI
VIIILLGLMMTWSRDISQISYSLFQTLFYLPIVIRYLQHKSFLFIYAPPGVPAMLAPLTQ
MIIGLGWIKEKIGLKLLIL
>COX3_PODAN-uniprot-eukmitocinnermbprot
LMSYAMFDPLTLMPRSMLLNHVFNSHYINVSNALAFSNYIIPIFPTASPSALNSRTYNFS
LAWEIAHEFFSTAFKLFLIFIGLTFSLIEEILPLLRTLVSVGTELFGFFILFRADILLML
ESVSSSLPGIKISNAQLPASPIYNLAILPHISYVHPSTGAHGIGWPTQLLTLHAGLLHGG
FATTRTALFIGTRSCHSELTCHTIFILFTSIFTRVGFRFVYVFDFGHIGFFNFTSLAHFT
WSYVFGYDEVWSFWHWFLYGYWLSLGYWY
>S2535_BOVIN-uniprot-eukmitocinnermbprot
LIQFLRISGLTGRLFTVMGCYFKLAMMMNLRHRDGYLAATRIMLVAHLPILGIAATVRMV
YGLYSGYAGYAGAVQYGGALLGLAGMMVALLTVLTQSNGALLAYAYNGVPLQAQGAGALT
WEVPLSSIFFVTVIMGIVATHASQIVYSLVGAGQQHPPPAKIIHYAMILKANMHVAYKMY
MALLTRFTPYYLSSLFYQFRAYDREGISQYTFFLGRILRILLLLGRLYGPRILTYQTLLF
YRVRRTYKR
>NU5M_ACACA-uniprot-eukmitocinnermbprot
KLISWYKLNCWIMLIFLFYIFFFLKPSIFSCINFLPNLMLIVSIKFMFLFLISLIYNLFN
PVRLLFDLDSVLSSHSLGVKLDSLVVTYWLWSLLHYLLPIGDPSSSLSISGVFLTLSGYS
KVFLVFVDFYNNIQKFTFKMQVRASNVYDFGQLLANFAFADSYGFALFAILLVSYIWTRS
AVFFLVFRFDFLSVFFGVISLVSINFFSLFFIFIFQFSSIIFSFVFVVISLFHGAFVLGL
LGGIAASLLSAPGIAFLGPTTTRPVISLAVTIILTGSLGSSGHSVFLLFHATIAEFGALT
NFKGVYQFLYVSVAYFVLSSYASAGNSLIFISLISKFLVHGLHHGTYSLFLHQVKSGVCY
SLKFYSFSLSLAKPSTTLIIGEIKFSSFLISEYFLGSDIFFTVTFKIRLLLLSFGYYPLS
LSLGLFYFSASFASSFEFSVEIASITIISLFYFVSFLFFVSLITLLLARYFSFFALVFIV
GVSFLYFNDLSVLAFAVYEGLFFDKSYKIFSLLLIKDKKYIDEIYKVLDFFFVILYLYLI
KRVKGFGLYDFFTYYTILLLANFKYNLINLRYKFLFLKTNYALNGFVVYAYFFWIILIFR
FIYIVSGSLLNLFFNNGTSLFFLLYVTSCLLGIFLSNFFFLMFIFGSVNKIFSSSLVPYL
NNISFSFGFKKQFLQ
>CYB_TAUDE-uniprot-eukmitocinnermbprot
LLSFILGPTWIMSLPKNLISFQMILNFNTLLAPYGTWILLWRHIGPSDHNNGWMSGAFLL
MTTYIVVATTCTAFYGYWIITVMDSMSGGAYYRRLSLAVYRWHCVNTYGYLTCGDGCTCC
WGKFWTATLDMSFYKAFLVMIANTWAASKIILYVYYALWLTPAVWAGLTRVVIAQGTWWS
NLIFAGDPFPDFFAMATPLDIMILMLLVPLLIDIHLLINYGAIIPMFLYLGLALPLFFMM
LNWLVAKISDNSLTLNFFLIPLTLATPGIINGTSPKYLLLLSLALALKHSLLTNLRIRIP
FDPILTFLLIQMMRALLFLLLLIDLPHMRLFLWMLESFITYWGMIAALHSHIFALQFIST
LIIVLALLKLNWLVLSVSI
>CYB_CHRGO-uniprot-eukmitocinnermbprot
DLTDTIARSLHDKLIILMWLDMLIIDTSSYTFKTAYIHMSPFSTPLTHLLDTTTLSHILL
NGYGGSTIRSNSYAMGGNGYTSNYFDCSEAWVGSLSAFNCGYSVMGAGVMFYAGGGFFRC
AMMWIGLLATFGLDTWWTTGIVIATTVDTTPVTATLMTIGFPLLTAEMTAFIFAFYKMTT
FPDLTADNIFKDPSSLNVGYHLIIFIKILLGHFHMFLLNHGFLDIPTLVLAEDPLTHLSL
FNHIYIAAFGRPPPYPLPIIPLLPLWFWFDGPGPISNKTPEFLADLLPPPSPAEPLLNPL
GLPLSTTYTAPLTQSQWWSFTLLGMWQIPALYTPLFWQIHVIHQEQQVHFQFVLLGPVFW
IKEEIGILKIIPIILKILGII
>CYB_CRAGY-uniprot-eukmitocinnermbprot
HLNTLLLTPLPCILPTIHMHGLSFAFANGILALLLPGNKMMYYITIMMQLGSHKKAGNGK
HGCGIRNYGHLYDIERHLTGYYNWGITICDLTITVWAIMSIFDGRLSSAYVAWLCLINEY
SFVFFWLFGKALTAYSFSFGINFLAAYWLQSWFVAAISALFFFSSFGLVPTKMIAAVYMW
FLTHIGLYSEILYLFTIVMNPALYIIAVFHIVNCYPTATTHHAANVHPKHSHNYPLMTLI
PKENPASGNFGPYFDWGPLDTTAAITGPFVCLILWPPSPDVASNLSIVLLVFECVLNYFV
PLSYRAIILILPATITPWFFSSVSSLSGYSLDQWVHLWWLSLYVWILTGYFLDFIWLLSI
PIILLLIGIMNIKMIAGAI
>CYB_CYNLU-uniprot-eukmitocinnermbprot
HGINLTLMILPSLMDGSILLTIMHLTIILYTNMLLNFLPMLDNFLLNFKLTSTLGNPKHA
HRGMLVYNLAHGNRGFHCGTLALGRDGAMLTGNGVIAFMAEMYIHTLRGLHAEFIGLIYH
TMVGAMFGGFMTTTAYWAPAEDFFFIPVATLSWVMQLVGSVSDEWTGMWWDWMFTSTDVV
ALLAPFVKAXIFPSMPLGFVFIAGLLFLHNLIIIEADILLHHLVLMSLAFENMIVHVLLM
TALLKDLKSNTKFWAVGNPPPGYFFFPHHNLYYPLDAKDYIPNENFLFALALNPLDGILG
VPPTVVFALLSWGMWTAEDFLLQILSTQSQVTSLCIICVSEPDLPMQSLTMVLLMLLWVF
LIILTMMSPLLPWVLINKT
>Y1470_METJA-sw-arcMBpr
AETMIVTDHAKLEKGVFYHVSKFLEILHFKKLFGKMRAEAKHYKIIALTVVEFFTDKGST
SKLYFNNPYFNPDKNSNIYPTISLKIIDLNDYLDIFKETEGKDYTKETGNGKFEKLRNYE
KTLQENDDGGTDYNGNSPPEPYENLDNNINKNKLQDNCDLSIGPNIFNQIIFKFIAKNNL
AHKVNSFNKSHVIVEYQNNHYNIQSYATSSPYTNLGAIYYSNASIICGFIKNYRGYGIYN
SGWYSVNNMGIGRNTDFEKVGENGKVAIRDVTYEETVSFDHPGYIVGDPVDWKYTVRCFD
YNFNVYLTDDDSHDTIKNNTNNWHLPTNYATMHYMAYAFANPPKTKTIMGFAIADYKYFY
NHNHFYTYTTYSYVITGNNTHDGSYSTGNNLSYISSLSNLIYIFNYLTHYPYTSTDNNYW
QDYYRLDPRQWDVDWWVGDYDYEELDPEDRLGYSYLNQNGLSGYWDIDGVSYSYHNWNLN
GSRYISFVSEYGVDGSVYGYVAAYSIYTKYWGQINYYFYYYKPISTIYEKIVRFEIDDDI
EFETPTVILTITPTEEPTPFYKPIEPVFIEVRISSINKPNVVIDPLNVKVYKVNILITTP
NLTITPVFFVDPNTVTLFTNKTPT
>VATI_AERPE-sw-arcMBpr
ADAHDALDHLDLYGADMTRDLVPVAEVDVGDRAVASVVGEGLYGGGAISMASDYYFEESL
RGELERSGDWRILFGGLGSGGVYLLEKARLSVSYLVRKYILYESRGEKKYGEGVLRQPAV
LLYIAADGRRVIYGVDYESVRVDYVPVPASAGRSVGVVAAFGAIVVARLRAIIRAIGFGL
KELMSLAIPLPKNRGLIPTYIELSIGMAAPPGLPPSGLRPGSAMSPKPSGVVSLAGGRSA
MMFLSRTSVVDGTEGIIGEESRRLSREREFRDRNVITEFSIRVVVQIESEQTVSGRNSRN
TGRPTIYGPQKSTGSAITTPVVPLSSNPDVELSLFTPEPASLSVVLYISEPSTLSGVGLE
TAPLAFFFRALLDASFMGMSVRTVSWVLSSILPVVDFAGEVLVLGSYAFVAAFGGGGMRR
FLALAVVFVVMTHLFSAGLLARVGETMRGFLAVPMAEHTLLNYFPFMLARTRVPTVLPLT
AKPLGFDAVEKASGLRYLAPLGGVNKLFWQKDSVRGGSILLVFYQSVLDNLGLLKQRVSS
ANFGLGLGMLAFLNIPGMMLAILAELLLLLLLLAEVAALLLLPASLIVHSASGANALGLL
YTSDGWYGRVGLIIWRGFSATRLSLSSVLSMDWGGGALANLVDLFVVSSHFGADKVFLLH
KVGTPPIKYTVFVGGKIKFGQSGTY
>Y1577_METJA-sw-arcMBpr
TIKGYAYKERLEVEIYKKEEKKIYIKEVKEILMAMLLKYEEEYMYLYKYNYIEAVMVAKN
YYLTGSMYLNADVYVLESIFSKIVWYVADESNYYLYAMLKIKMLYWYVGSLMVMWKRYSK
PPTNFPYIYILELNKKYINPYLNIIYYYRDFYDVLYEINRYKTNNYYIYYVIEDYTVNPP
NVEGKIIIKLLNILNFNVEYYEYPYINKSMLLSDDYNKEMYTVEVNTINLEVKPFVTYHE
VIVVVVGTLLKAYYIKPIIVIYIVLGGIKVVFILYSKVGIEKVKMFFIEAKYTLIYIIYE
IEKAKIFGNWVAYVEEMNIYYTFLFVFALRLAHFDTENFTNPKDGVHYNVIGGGKAPLYD
MKKEYMKFLSKLMEKDEDNVVLVKKLKVKRKKDMFKMEKLDEKKLKNSKKILDDSYFKKE
FINVSVNSGPIQLNANLIYVNVNQEYLYVQPVLFKVYVSSVNAALYSNLSVVKVVVAFRV
TLFEKDSGLNDKDMYIVTDDMVANIWYSTSLGPTSDGWILSNIVGSNKFKAWWNDTAGNE
VHTSGNGTMAVGMIVYDGGGLGSGSGTVLGFLMVGSAYDTSAGSSALNGSNAAFVGSG
>SECY_PYRFU-sw-arcMBpr
RPGVLVPGRGEWRYMPMAVEGVLFGKAWLPRFRGLYKGVWRREGVLGVVGIVGAYGIILI
EDQLLPGRFVPGGIGSFRGVVVFILQVVILISLRASESLLTEAAGLIKVKILAVVGPGRV
TLEWQAGSLFFFQLWAFQSLDVMILILVSLFFGGIMFGSGIMGRAFMGWGSWGVGIGWGD
VYTGGLNLAPHAVTIGTIGPDTIASDQLQPADQAITIIYPIVHRPDGGGANLTPTYNIII
QTPYVTISGIIGSANNIVSRQFIPYRIGGREIINVVVNSSVRVIVYVRILVYVLEINYMA
YLRRTVDFAAVVVLLIVPPLVVRYPIDSSVRVRTLLLSPRRSAPISVTGTVPWWVLNSID
LAGLPWQGFTDREWIEVTSSLRVGDFGFLAAYVLVILELRAAWLTQGEFWRGVVLSTFLW
GGGLFALMAELAVGGVKYFGRAGIMLIFLTLFGYPLLELIYIKYFLFG
>COBS2_ARCFU-sw-arcMBpr
YALEARTLAVRNMSFDFRSLTALKLLEAIVIINIMLGLRFLRLVYFILAFTFLAAPVVVA
DDVVDVGHLRVDLYDFATAGLGLLRVGGVHDADLEYALEYLAVEDLTHLGAVYLFVVRIS
MPYWSWSSLFDAMIGVFVLGDSSWRSSGMGFGWGLMSFKSLVVWADPSLGSAAEVLCYWG
LSTSLCNASKAVVKGAVSFYLLNAFGCGNLANSIILTFGLVFVNLAAIADH
>VATB_PYRAE-sw-arcMBpr
GPQEVQLETQEEGIEILGQRYVYGSVVVGVVVLRGGEYILGITTVVVVAVTPVGKPERTP
PEPGNPLRKVIDFEDTFGELAVGIFLNPKHHQRGLDKQGYVPGTKDVGDHPPHNTPNTEL
VNMVESLLNTPETGAVFVDLISIPYGYESVPELLYPRGFIKDKAGRGLRQEKAIATKDPR
WSDTVTLGFGYLFKYIEALEIGAVGMFLYFGAVAEAFEVPLLEIGALDGLFVFWGLWVIV
LRMSSGGTEPDRRREYRGRGGGYMGLLALRGITIIRMGYGYDNGPSRGGGRGMYRGVDCP
IIPIIRKDRDIIKTMLSMLVKTQIYPGLQITQGSALLYKLDTTPFSSIPAKIILIPIGVA
HYLEYIDQIALQDDRRTDRATYIRRTRTDGYKLWERKYRTDASLENKKWKEANEGHLGLR
EDWGDPTITFGQDIDRRSRELRRLEERAQSSHNLRRHISASEYILWF
>Y1571_METJA-sw-arcMBpr
IYERMLSMLKINKNILLENFLNFNSLNKIRLYRNFEEHKINMIEEIERRIIGSEFSKKLT
PNYFLLIAIKIIVLAAPPLYPIAILFFVSFLVLLFVIPIIIKVIIMIIANIKYINIHIGV
VTKLMKIQVGKPPNIVVYAHVNPFSIVPGFWNWPVVYSNTFSQPTGKNATFCDLLHTTTA
FLLREGVMLWEVALKYVGILPVLMRPNENVRAEEFAANWITNALGEEMKWTLGAAIGEIM
LSRLGFSIYTLISTIAIGSIAGYIAIFMIYLYLEYILRLYIEIISLDIIMAX
>YSO2_ACIAM-sw-arcMBpr
RAGALLMILFLESFGTTIGFWMFLTSILTIQLATGLAFANFLSILIFFWNWAGLPVVLSP
ITIIIIYLLIIKLLFYIFIIPLLSGLITGLWLGILIEYAAWMMIIGSIKLRLSTWARGPS
IFFNTTSIFSFKLLISYSFFFVYGFYYDRIVVLSNQSFYDNVVSGYLLDYGLFITNFLFL
TTKGYVKSKVTMGEVDKFKAMGDLYSSRVIRNITSSSIKIALISEIKEAEIPGIGTMYYI
IHIINFNSIKIHS
>Y1319_METJA-sw-arcMBpr
GWNVFLSWNINAERIIVMIIGLSGFNLYIASEMAGINFANGYGVSIGESPGGLSYGGLLI
YALVWHILEFIHILTHIIAWWLVLLFWIIYGAYILKISEIIEIAAASYWIITHFGIKVLI
EQSVVWFVYSINGSANGDLFWGGVANINAQFSAAISSNDSAAGIAIALGKSIAKQISSNG
YILWVVAIFEFVSLLIIIGNSISSAILGLISLSLLTTFLFPLNGFILWLLNLLVPTIGIF
CLNSGTSLDYNYGLFLGVGGYTYPAILSTASYKILYGPYTVGYFINSGLLNIYKKYYIGA
FSAVAPGFFTSASIPFIASKAALDLLSIVAAAFVFFARISIVRALTIVLILFGIILVVSA
IINPVTIALGEIAFKDPDLILGNIFAGPIFDARISPILYIAIGLTAAGIYIHKIADVIAA
NAIKYIVKTVVGIVVTITLASLTVWKTGYGATLIALGVLYPDIVLWVIVVGVYATVSLIV
VKILVTMLITLT
>SECY_PYRHO-sw-arcMBpr
WYITEIYEQGGIKVIVWIVMEQLEKPPAEGGVMGVFGADEPKVYFAEEQRGKVPVDYWML
IGGQIRSQASIRAIISSLSVLLRRTFLRALFSVLAIGIAPERDGILLFSIFRGIDILVIR
DGIGSMGAGIGIFMELATGVFVLGDLIVYLIADLRGLLLTGSSMLEVIAALGIGRFILSM
GILPLSDYSTAGPLLPLTGQAYPLDSALYINRPDTDADGHIPDIIDPIQRLDGGHDSRGG
IVNLILIILVIIILEIFENLIVVLVIVIRTGYYGILVVSGVKVYAAPSMFRITMQMEQPP
VVTRALRRGWRTIPHFFVIDLGLPPWIRFHLWTRNGRATPPDTGWATFGYIARYVRRPII
PVFGAWAGVGTGRGQTIAVPVQLLLFLRGLRDTRFFLDYQIYFVTLRLLGILRTGRTAGA
REVVDEGRGSGGRTLEALTEPATARLQREIALEKPASLLIGFGPGLIA
>Y630_METJA-sw-arcMBpr
YYYSSIITTIVVFYNILSANFILSMVNIMSVINVNLEITLIVLVRGFSAISLNAITSEVV
SILVSSLDSLFVVKLASSSSEILCSSSYVPLLSYIKYNSMSTLIKSTIILLTAIFSGGTS
YMIILPYLIEASIVDPVRTIIAIWTDKVLILLKNAIDIALDIFAIKISVLRMIMIKAIAI
IYGTTRSTIGFMYLLMIIQQVYGLFTNCYFIGIYSLLIITVTFATGMGLAFVGFTQGYTI
KVIIIKIFITWTIIGMALIGQLWQPPWKTLVMVAKIIKWKFIGFITKITFMIVLWVG
>VATA_METBF-sw-arcMBpr
TYGIYAQTYTVQATGYMVLYKKMGQGYDTVVGVDGEPMIGVGALGVDDLKPYVLISVLAS
IISGLVHSLEGKIVLVFAEGLVSGALSGSVCRSPESGKGFLGVDTLSVKTEIYVEKECEE
PIVQTTDSTIIGTIDKTINTTSSVVKSFVNTDDPSPPSDPSPINDDASGITLDIKKKSNN
LMRPKGPTGFQKPPWPAVVAQKTKQDKGMQGTRGGSTAAVSSPIMKTMGKIGRRRMTALW
GEYEGPRPMASAVMETMPGVLGVERLVGGGEDCRPVLIVDDGVANEEPMELAWAAVLIMY
PEWDERIEELSLRMPGWTREEISLGYIRMMESYRYILEERVIYSETTITAARAWSRDADS
LELHVGLAPQTHPLTEAFPANGEALAGHFTLDVSEKATPVKNQGSLIPQWVAFTVSVSVF
QWRTVNGTDNWPNLALLIAMSWYDWDQADPQLQLNAGMSGGLYYIQWFQQLQWADPDDAA
ALMWRLLALQFMFLEQLIYPLVYIRLLNHKDRTNRLQINPFIQAYQQAQYRSMLAFEDMP
KLVGMLSMERSKNKSAMSDLVQAKKSSNFKLQSKQQKE
>CYB_SULAC-sw-arcMBpr
IINKSSILMFLAISLPETTAGTYPMVEAAYNEGSSVLTTSSMLLLYVYSKTVYNYPYDMY
NINYLGNPQRIFSYVLLAGMFMISFIMLATEFYPSIQSRMKFSSQYPNYIGKLMQANYNY
ANGLPGSLPQGLVVGPLYGTGLIALQLADAAASTPPDGPLPSALIGLLSPASDFAVGVLL
KTYLTTLLRVNMTSTMRRRELVRGSYTLEETALSLLMGLVPAVENKYGQFYELWIRKYFY
SEGWMINVVQPYLPVNWIAPGAVAPAVYSWFVINALAIFLNPLVPLIQWLEIERPKFISN
RVPFFFWFVLPVFFPWWYIGAIPVILWKLLFVDPPLTTLAPFFLWRYTFDVGFFKISTWS
VITLLPPLLVLVGRILQYGVEGWTWIITTRIAVTPETTEAMQYWSVRIWPTLMPPYGETS
LLLTFADTIIFGSRAIVYIVFAIFRGISTGTSMERNARFILATRQERYALNAYMVNTKTT
LVAYSGSMSSGGWGVTFLVSGIQYLYWSASITTVPSKRFGGAALSSILLAAVGFPAGGWM
GIVGFGILILLVYEFLWHWVVGV
>HTPX_PYRFU-sw-arcMBpr
GGMYISGMLYGFRFIMGWVIAFLAISWMFGLYVTYTAGIFLAGTLLALMYAWFSSRILTL
LIESPIRPKEEEEKGPIFITALEATAPNVIERAPAELHLFQRETHEHREERVGEGAFLAS
HGNVGNIHLLLDIRDQIEQMFVIGEDHAWAWGVDNLIAWLGFHVHILAWLVENDGAGIDN
IAELKLAILVISIAILMIAGGAGSQMPDEDIALYALSPRLPILELALLADRAEALAIIPI
IPIITGPMPGNMMPKNPISKPIKILSLFPHKVRIFRDTIDIKIAVIPDR
>Y1196_METJA-sw-arcMBpr
GIIVMFLTFLYGTVLAVFPFWLASLLWVLVTKILSLGSVIDGMFFSIASAVSADLIFIKT
FGGVKSKSKLKWSGEIWKVVGGGIGSEGVKEKGFSSGVTSVKKGVFYLFKVFGSVCIGNF
GIDVLNKIFTGIVISFASTGINITIGVIGFGFGDLLLIIVIGYNIGIIRYGIINVYDLFT
QGSAIAKKLAKNFGTYTIILILEVKKELAQVYNWTMNASPKKAIGGATGLSLSGTAVNVI
GSMGCIARGGDSLNLTCFFLERVKIAKISFFKKGIITILGLIRGPYIKCVLSCASTRKKY
IYILLDLILMSASIISVKLLTLLFVFLGIIYLIYIVDLISAFGLMVSKIMLLVMLSDYKK
IFINYF
>Y1499_ARCFU-sw-arcMBpr
IPSSHWEWIDAIPWWNAMAVLTIIWYAPTGWESMMSHWLLLLTITVLFSFTTGELAEDEI
IFGHDRTWLDWAFRTYFRWVGMYFASIWAWIDGTIAFSFDYTFRQGYDSVVTGTLIVHDK
AFWHAAAYMAMKLLHYTMASANVPAGGVHHRGGGLAFGAVAFHIYSAISGAAYGIMSGLG
IVAAFVNALRSAIAYLANTQTVQTGNSRGVVTGTLLGHMRLVAVTLYNLYIGQV
>Y1068_METJA-sw-arcMBpr
SLMVYYLVSVVSFLVSADLDVYLDYVLYYRDYILFSDLLVSLLFEREKFFSYIYEMKRYR
YDDIFIVLPVGPIIGGIQTIMKFGILMLINALALSLESGKYYFDVMSDIPGIAVYVLIYV
AYYDSYTQIMITLMNLFRDVMIAVYVYQLSVYDLNVMTRLVGRMSFMFVSIMLSNLISIV
EFFIRSVRKIVILLVKHPYVLVIINPFKYYIIIVYLRKIKFKRVVFLFIFILAMIIFYAF
VETPGVFASYEGALGLILYEYTITYRMCPLDRPLSNDVAVVSTPGVGYAGTLYAVGGDGN
TLMIAFSPPLILPISQKVKLVAWKSPVNSAVLLEKLIFGILEWAIKAFMMVVSYAIKILF
LFIGSIGNILNNRLNFYRFTAIAYFAYAAGTGTGASFFFFFLIGLNGGLNNYIKFLNVLI
LNQLNDKFEFNLLYHLLDKIELFLVNPHKLVFIKEFNIYKGLVGVVSEKNQSWLLLIDVQ
IYKLIDKNDIRYKKLKLKYIIYKLVII
>Y1214_PYRHO-sw-arcMBpr
FSPKGQKFFPVSCLPGWQKYSAPLVKGLGTKSGARGGLTLIIVSGQQSQGQTIVEGTGKG
PAGKIALMGKYTNAAGNAGPHSRGAAVLGMPLKRAIMYLGPGGKNDNGASGSKAAPTGGP
ESYQQQKIYYFIVTFPKNVDPKITFDTPVIGIIWNHPIDKDNIYNQKMIVMKAPPIPKSN
ETMAPGKIMNWGVFDDADAKTIDDGTLAAYFLRGEGFFEGAFDFLGWDNYLIIFEGEDKV
PNAMPNDNVAECEFKKTYYAFSTWKDMWKVDDGYKYKFMELDFHSCNGAAPAKAYKNPAV
SLDPIPSSNFYLWYNPPFDAFIPYKVVYAVIAFSIGDKPYKNYIAQISGVFGLAAIPPAD
KASPEALIFEEDFPEIIFAAPLTPIAASTSHPTTIEFKLLVLEFTPGKDASHIPSISLSY
KLKLPKLLAIDILKEESLWAK
>Y1708_METM5-sw-arcMBpr
FGGIGPMTNLDAFGFLNGFAGGGGIGYIFKLILDVGGRCLLTILAPLLDRNPRFYPGGLI
RFLFRIGVNYQFQDSDGSFIDDILFLGLGSGDLLIQSGGMFPTLTMFGLMGSQNLIFQSI
LFKVLKALYITWSLLTIWQILPATSKAVSNLLLLLSFVSAIYPALTHLYIVLHFFLLS
>SECY_ARCFU-sw-arcMBpr
IDIRRINFVDRSQRIPEEERILQAHPFEEINHFIEAIGVRPTIVFYLGIDKAKEGAYDIG
REFILSGLRFSADIFFIVALTPIAEAFVFASGAPFLLVFIIQYALFPQYTIILALSIRIP
AGNAGAESIESLLPADLFKLVVNGLFIDIVVQLLDLKAIVLIIMLFIFQKSIGQVLANIA
YVAWVGQGGNALQVIAPGVVLDIPINWPPVPATAGINFVGQPSAIGVFFVGWGVSPVILP
GILLFAATVAIYTPEFATPFRRVVIIARGHPIRILGGIVRAIEIIALGEPTFLVQKAIAV
GVRLRAVSGLSTQLGTDSFAEGEQKFELSSLVGLMSHTGFKAQAVSWVIAVNHYQQLVIV
DVTGGMWPDVVIDLYGTSTTRVKSFGVIIISSVGILWLQEDWIGFLMILQLPLIEVVKEK
TYRILYTYIVLGTMGGALNLINELLINESVTVAGTKSLKGGLLTSAGELLILGIRNQNER
LLPAHGERAMARE
>VATA_HALMA-sw-arcMBpr
RVAERRDTMGIETSSRESRMVIVTEVGMIDDTELDSAATQQGGAREDDGAYGEVVIVVEV
GGPGFSVPPGYPEQGMLGDGPDSDAPFGTSERLPEGPALASLSSVLVMGGILALGSGDSS
EFEFGVEGGDGEDWGPTGLFVTPVVVTVDGVMTSIVMTTTNEDVPPTPGPTVIFNWNNGG
IRVAEGEISWDVWQVPQPLQGQKPAPEQLITEIQVRVIESLRQLGAAGALGPPRVLEHPP
FLTQRDTVEMVSFVAKAGVMAAMENHRVTYIHEESEYCVETCTININDLPQEEMPEQKNL
STMYCMTFDEISWETVYTTERRPVETGDLRWIELPESGASSGDAESTADVSNYDAIVGIS
NFIDEGRLGYAAWELNGLARASYAGASPSLWPQSTSNPVRVLIRAEPSLDPEGIPRANLY
RLERDESITYNESLFREFDPLVDADYREREDERLVAIEEEIAVPRFWSDAQTYVWEWQYH
EVLEMDQRYMLRQPFDEKVEEQLKPLCFEAAVAAAAYLLDEFAYDFDPDDADRINKAAEN
ENYDDEVENDDQNEAARLDRSLRQYADSQEEEELINQINDVILARL
>Y105_ARCFU-sw-arcMBpr
VVAVWWIGALNGVNYSYPKIMFVYTWMMILQIIWYFIMAIQLKIESPIQFAWTVEEGMFS
CAGTLVYVQFDIEVIDSEGYGFIFAVYKVFDIIAVACIELPGL
>Y233_METJA-sw-arcMBpr
GYNFMMYAFTLIIMKIFTESDNMNAILGNYNLATMINMMEMIIMIMYMSIDLIETENSID
TIIILTEGLDIYNIIMLIVIWVGGFTLKRFFTLDLNAGNLFSYGKINLNIAGLIVLNNVL
NFISVGKFFFVAILFFYGIAFSAFILWLFFYIVVPPPYILIGFFFFYFILKLIIKILILI
EYSLILNRIIYKLIFYYGFIIGLFIVLTRFLAIRAIIILINAPNFAIYVYIGSILLFSVL
DFDGSLVFIRDRSSLVARGFFYRISGIGKAKIIADRY
>ATKA_HALSA-sw-arcMBpr
FDSYEAYLAWLREPFFGSQFRDVALYFARRWQLEPYEVVFFEVPYQLGVAPGTFASVVLL
VVDLMPSGSAIGAMANVMAGWMIACVFEWGGFWLNNQAGGLWMVFNEMWQYLILVYGIFD
EIVGIEPMFTTTAFRTTFDLGGAPTHLFALVLTAMNIRHATIFIDPQFAFNTTRASASNY
NASNITEATARLGAPPLLAAELRIEIYHTMLGIFNGITLGHLVFALLLNLQTPNGLIIMQ
MKRAGTNISAIGLWRTHLPGWLNGALAAVTAGGFGPSIAALANYGIVGNKFNLRATGTIN
TIGVHGTAAITAVVMAEGGRVIPATEPAAGMMAEAVIVGALSFVIAWVIMAEAVPMGAAV
GLATFANAASSLNIGAGINASNSWWSLLLIFGNANAISSAWLFFTSIANTFGNGNFSLST
VLYQVPPGYLLAKLRQYLLIRVGIILAYIVAPNESPRAPSPRQQQGALVVFESNLYPLAL
GRENKFLFNAKGKVNSDTEYQVQVGLDSFLTENFELNLKESFTSGPFSFGIVLFGALPFQ
APVLTILLLIVLIFILIDLTPLTAAGIGPLILPDLTVVDLIL
>Y1798_ARCFU-sw-arcMBpr
YKLGAAIGTGYFLLGVMIAILAINKVAGVFIAGKTAFEYGMKKFAKLNQGTITVAVAVTA
AGSWAAESIHVTMTSTGTATGGPAHLGPTTKISIGLVATNLVGKGSTGPHSPLSITLIGI
LAPGNLFWLLVSLVSLDVIASDDSLFKLLTVEVSTLLDTIEVLSFWLLKHLHEILAAVFF
AVYYWIIVGAWQFNGGLADHLTWARSVITGYHVPPYSWAAGTTIAGMYWAGGCGYNWGGF
GFTRSSTRPTIYTQVATLAATHFYGFFEGKATVIPTVERSSGFAGLFVTLTGSTVGASVT
QIIQVLFTKTWIIAYVVAMVITIIVISVKMIMY
>Y762_METJA-sw-arcMBpr
YFPWIGYLFSATLSSFVFKPFATSSFSLFFLSLNLLMFFEILTLWVFSVLNTSEMKIAYV
LFGELKGNIVLGFVMTLIMGLVIIFLNLYMFPSVSKPSMALGMLLEFWPKFVVLLIAKIM
NIWIVYNPVVVHINLMPSHPEIGIVLKWGHGVLSVWMKIMNGFLSDSIVHPPYTHLSPAL
ILNKHNNLLANGAVAIMFITLWYIIVGVNNLLHFLIGTFAGGIIPLLLANYLNMLNLGIT
FVAYLSVMSMKGFAFGLTLYAITYGFFLGIKLLTKILSWSAILYWIFPYTSPMFWTWWTW
WFDFGNIVLGGLINFLVIKIGFKKIFWFYVNLIGYGGIKILE
>Y587_METJA-sw-arcMBpr
SKEPLLIPGKTSWSITYIFTLWNYIIYSWTATIILWSTYLLLSNTLTSISETFIYIFISI
MREYPYETPTDPWTVRKVMKTEVLCLIMTIEWKTMARYRTIVDYVLAVEIMTADMLLEHY
NKKIIIILIVIFLIKIKTLTISNKNIKKLKIII
>VATA_HYPBU-sw-arcMBpr
QPLNEIAEEDVSMIYGRVQIDVETMIGGVEEGIIRVQMGKGVVSVEMKPMTPEGIYVEGV
GSWIISGGADIQVPLVGLLGLEKDPSVGGSEEYEGSGALPSGQIKDPETRVRDQVVDIGQ
VKLVPVYKGKEPGALGKGPSGVSAGVVVRGVTVDHKLDSIATVVERVHLAALLLLRYIYL
RTGIEIPKGRVEPPVGDLWVIKIAEAGTSEIIGEGEIEGFKPAMGPPPIRILIKKEGAAP
KTVTPKTTWSYDELMIASKTKLIIYKFSTLDKTMLLTWCKELELYTEVCTTAVIMKEETN
RRSRESLMARLTVVDALEYVEILYNYWLMTLVYLDEEPVTAMRGRARARPDYWPSIEYAG
AIRETSTVLIGAPARFSTRARINPIEAYFGAKGDVLRTRAAEDAFFTRVVPRFAGGEGVW
SVTYAAAWPASHEARRLPEEEPSIALLEKSNPRRVHAADRAWRILEPHVYEYSLRILEAL
ANQQEQDEIIAITTTAFLPNIAIGTITEAHQQDWQKAAFEETLGPANEEIQFWQLSTIDI
RIALLGDLDQLKQIKDEEEQISPEQAIDAQLDIIIDDGKSRIAETRERRRDKLKILKADK
T
>Y1560_METJA-sw-arcMBpr
TVSGAGLPALYTTTFFANKVMLMLIGLNMTGIFFQQAPFFAGGYNLGLSEIVIGRIMLLM
TTIIFISSGGVTVTCSASFSGTKANVIGVSVFFTTLSVGLKFGARCFFFFIVRSYSSVVF
PGFMMIAIYMFGIAAGPTSFYMGMIYGIMGFIGEYYTIYTGSDAPFMGARLIAKMNGLNK
SIFVNFDAIAVIENINFFYSSFFIIKSINSLLGEVSGKVDYISISISYIFISKVAYKMKS
MILTFKGQKSKSGIITSLFRFIMLLISVTYTIILDIFAIIVVFMFMQGFIAMIINAISSL
IISSFGMTAFDMLIGMMIGFLAMDMIPSSITGSSGDTLDFGSVLLMGHFPPTSTTKSSIT
IVSEMLIVAIYANLSLLAVAMRYGII
>Y2102_ARCFU-sw-arcMBpr
EIFLGVYEYYEELLYGLRAYGALSVKIIVTVVKGLIVLSYLMGVISLRLLLNSTRILYVK
FTETIESRRFPAPRELTKLYFLLLAELGKTHTWILEAEAPYLLAGGALLAFLIAEKEEAY
AVFSILTIAPFSHESHFVLGLLVIAPGLELVAASVGALSPSVAVFSVSSFFLGYTEFASA
ILLFSAILVLFELVASLLILVETAILVAVENLALLLA
>BACR_HALVA-sw-arcMBpr
MATFFKQAAMAQKAMAGPGIRWAKTDFTAELFATIAWMIMIMIYLYLGLTRAGSKLFAMW
AILDLSGMELSWPDIYGATGRGLISIGRGVVRIMTLEPDRLNGIVTGTGYILLDLAEETT
RLGGRFGTDTGFLLAFAGLGSGNVWLNARVEFSLLYTDTALRRWSRYSFDVLFGSASKRN
WTVTVHPLVIGLLIWVVEVMTLWWTWGYIVGSWLILIIGGWVWLLVGGAIWLTETTVAGI
ATATTADTAA
>HAH4_HALME-sw-arcMBpr
GTPGFSKGRPSPFSGNSKTSNRAALKFTPKRFFTVPFDGDKAGFDRQDTMRKRADRQAGK
SEGLELGGDTDVNSSYSYADQLSEDGQADYGLVSKWRPPGPESELGEFRKEEGWSFEEQF
KKWVDWENFFDDYVEFWLWINVVQNKWDADEVPQTAYPTDEDFSATRTRDTDTFNYDWQD
AYDYNYDALLGPALAPNALILKSHWSGWLYSRLHADEVYSLSADWDQKSSAFGFAWDSSN
PYTSARDRTPFSGEPTIITTETPRTASTTETINYSRPEEDTDYSPRTVPETDDPTEIFFD
VQFEKSQSVKKDKPVEFEDEAKISAEGESNKAPIVVIQGIYSASPSKKINGVFAIQKPP
>Y107_METJA-sw-arcMBpr
GVFNLVVIVTKLVPADMMVFDSKLNTDAFDAELAKIYVISKVELMSIFNKGLKINDILRI
IDLTLYLSLLKNLDFVELKAKELLKKDEYDTPYKLPKKIPIKIKTDHDECFHKTKDKGDF
IEEWEGQKEKAGEKHEPLLDEPIEFKKIEGLKKEVVEIVVKEEKEKKKKLLKPDKEAMGI
KEKNGIDTKSDDIAEDRKIREETIIAIVPDDNALAAELDTLIDLINATMRILDDDADVII
EILENIIEILNNATDKTIKNLAEPGTILETEIVYKPKASKMPAPIYEGKVEGVLNATEGI
CLPALLPLAVLATPGSEVFDPSRKIPAALVGIGCVCFAVISGKFKNPDDLLKAAFLSAGI
LLENLAPKKSGFLAKKELSFYDIAGKKCSKCLFAKSYPYPEIKFGAPDAGMYAFSIIGCE
IFNPRYSSKPFFGNPEINIIVKIPLLEVFEILIINYIVNYIVIEEPINEDIKDKKRFKKR
ALQKILLLAITDLIIKAFIIIKYGHLNYLLFYADDFLKTFIRHNY
>Y1268_ARCFU-sw-arcMBpr
PFFVPSVISYGFPPKIFAIYDAFLFLTSILLIILVLLAALAFLFPVSRGSKKVIVLRLMF
PFIEPLELILGFLVDSIFMFFLQTVGKTTQLDDDQQRLMTMSLIFDLIIGQLLERIDDIM
VGFLALFVIASSIVLVSDTVFIFNPRIDASTLTINSRALLSSFHGLPSTTGSFSLDSSLA
SFVYWSIVY
>Y1570_METJA-sw-arcMBpr
VDCCGFLHKNMKLMWMEKGWLIDPCKYEEWDKSKVLWPLASLSQLLNVGPMWWLDAHLVW
VYIAADGYAIPVYADYGGGYVAYKPIAGPYWYDAYAYYPPAYAIGAIDPADLVGP
>Y609_METJA-sw-arcMBpr
LYVGYLAVIVAYAVAKMAKAVKREFGKEMLAAKWEAPSAYEGSIALEAKISMLAVVLKGV
DAANGLLAGYAIAAKYAISGSPIAALAALIIIIAAINGAKGIANIADLNNKAIDFLMLIK
EEVHAFALIIGISVGHAIIVEGILFGVHIANTVYALSVAPILNVHGNFIILAAFIKAFFA
EAVFGAIGFHTRPVGNADASAFPPDSSIFSFIGILHVVFVFLIVKSVELMAFPFGFGAET
LAIGIKNNAPISNIAIAAIGGKKGGFGAAYNGLLSILDFDFGAAIALLAGLVSGGIAANI
AVLEEISFFLLLTLFLLAKVSKYLFITIELLLLLMASMKDILAYEKEYLEVSFVIYTFMT
RIILLEVVIWLLLIVEYIRFEFGAFRQYFLVIVYIKFLTVLIIYFISIVGTHKELAGIKG
VKYSVNKKKYMFTMN
>Y1221_METJA-sw-arcMBpr
VPEEILFIILAFEFARWRITSIMMEPRTIKITEPLINRTLTTGGPCAAINIAIFLFNGPA
NEGKLKELKLTLRSISMLTEGAPGSELLKNLNELLVISSVVCEVEKCTGLLAKYGKSGEL
GGICVGKKIATAIVGSILIVIGIIKPLILAGLIALLGVKIPVLTCDSISTLSAGVCAIIL
PQVPESQESSVKEAFVVAESIIGISFVILILYFIISLGLVAYIFVKILACASFAIKLLIY
QLGIIASIQIIIIVDIPMMIIVDIGLLNIKILGVSYIGIYQLPIGAAYIDLMGVMKQKY
>Y2423_ARCFU-sw-arcMBpr
SMGYSIIFYHLHYPASYRARLIIYFYPRPYLLPHPPPYIVYFVLTAYEPLYLTALAAHYA
TVHTGIVTNIALLAAVTTVTTAPLIYGTLAHAVSDASALRLAWGIAGTEAGFNLLLELSF
LFEVVIQFGFYVKLYYGLVILFYGIAYFGVLEMLVVLVYLVSYDFIGIVYLVTINLSWAY
LEVAFGGAYEGFVVAFRGSSFSLASFLFA
>NUOH_LEGPC-sw-mb_inner
IWISLMPTIYVYLHLLTVDLWIPGPIPLVMMAQLNGVFPIVIQIIDIQRSFWVVIILTFN
GIGFVVAIVAVVFNILVASIYLNLSTGEIFILGWPAKKIVAAAASEVKNVALNSLIILFS
YMSQYLFFLGASSSTLQGVGQYNIGLIGSVSAALGVISGALVQMVAGNGRADSGAQAATN
WWIAFFELEEARIEFLLDGIPAVWDFIVLLEYNEWAWKPSFGIEIFGSWSGTLKGAELEG
IEIWIMRLFIWMMSVALSLLYITLVIFGWIFIMFLLFFFISLAGPAFLWVFLIMYGFAIF
WPRVPYTWVMSRVWKIIWLYFVVVVVVIIIQWPVDSWPLI
>OXAA_SINMW-sw-mb_inner
WQSVTSRPQNVQVAVQKIQQGEIQPENLQAIAAVIQQKDEPAIQSPQQVALQGVPQMIPI
TPKTAAKSGAAGLAPRRFSPDTVSADIDQLTSGDLSDGDLPKDSDKGLVPIDLLRKDRAR
VPVFGSGFGSSGIPIGLDGGTSSEATDYPTNKGGDLSYAVVDNGTDFISTPTGGDPFGDT
YDSFAMIVPVRLYAHNHSGVAAAFRVSYVYFRTVNLNVVGYRKIDIASDSVILTARRSNK
PPAEVGGEDWTEFQVKDAAITVLDIETHDELDKEYYPGEYSGPDKFPGAYRGKEPSTPGT
IDPEQYYYVVDWGVTWNVVYSVTLGNITDAKQSVQQSIFGDFKEYFIGWVKDYAFQASYQ
NAFVFVFKQLPSYYPLGMRPIAGLFKYVPTYINFPYIPIDFKKVEEIIRILFFNLVMAFL
IEGGVYFMKLDFPIDMYAYPRLQMFAQMLGYQFLQGDPLVGKPIFPFFDWQMEGFQIQWQ
DQTPLMVWSGFFEWMINIVPITTMLVMIMFHSPMQALTISIFLVQSDPTDIVVDLIGLLW
TFGTINGKNWKFPSYVAVSIIAFAKVPKESFGKKIYNYFWPSVILEGKISLAYEFLR
>DSBI_CAMFF-sw-mb_inner
PQFYQIECPKAEGVLIAMADYVMSVFIRYEYDGMERGVILCQRSCQIIWLKFVMMFSVKI
IIILFGILYSHSGVKAVGSGAMGGADINGSSLIGAMHGICGKIFSIGGAINMGSKSGYFH
PFASTPPSWVDFGGCWSQMYADPYGWDYKVYVWLWWDVSSSVSPDLPLVIYSVELIFYID
ACKKFMFIFLVAIKVLALFLMALALYALFKAWNKI
>KUP3_LEGPH-sw-mb_inner
PYMSTGNLGHAYGADNGDSNGPSNPIDISLDEYLMIGLTDVGGLKTNDTGNGYATNTTVG
SGGAKYIISAMIALIGILMAVGRKVAIILIHDLSIGVIGLAASWRLIGARYGIISALNRI
ATGLMMGVLIGFGISMIKIIYFKTAIISTEAPAKIGAGGGKGPTSMKEEADTYPTPPYEP
EQNPITGHGPYFIIPVQLRAAENSPFHLVVLGFTNDAEAHLLDFIEPSFLICGEGIWWVV
GFEGHLDTRAPALGNGSIIAPPAAILAFMNLLGIGLFADIFGPVLINFLPLGLNLLNLYL
IQIVIIFATTIAGTIAVAQGLIQSTTGEILQWGITGTTYTRRWAEIGQITLLQQGAVGTI
DIEIIITIILALAAIDVSAIGSVWMTASSWGAVLVGDIIKLFIDGSLHDLSAAWEIKSWE
QKGILMSTKKYIHLKIYDTFLIQKFYKPKQGPQWIAWAIPKEVITSINVDQKRKIIIVRW
RDVLLPNITELNQLRLKKTSVLKTVPIIKHKLSWIIITKHKVGIPIIDKKTPLTTVKLKS
ITAVILNNKRHDIKVRILEKTTYKIIFFLLVVVLAENIEKLKYDTHFGTELGLGDYITVK
RIHIIFIQFPPYHFHIGFIPYHHENPVYI
>YEDE_ECOLI-sw-mb_inner
SKGFSRHAAPLREEATKIHIGTTLSTWSQGGFFFILTIQQEYVITIATWAPWATQGFTAW
REAHEMAVGERMLCIILMLRIRRYMIEFGMGIPINRFIPFWSGIPCIGPENRIRIAGMGA
GATFFIRKLFGGGWAPALALAFNTIVFLFSGFAQMGANWRKFALALAGTQIFILILAQPS
KPIMLGLAQMRWLKALVRQPVGQFFMRGLKDLLRLLEQMLPRFGGGMTQWDLLGFRFMLA
TAPVVGHKTFFYAAMVGIGMFSMCIGNIMLFIIFGKIADMMSIGIMLICAKGVIFIGKSS
LGGYLDDFVKRTILGAVMATASRVATVGHENGVLLYLGTTLGGDADLTDWIVAIDWVLKY
RAITPEPIQAALGVAKWGQLGTAGGGWAALLPAAILQLLKL
>MRAY_RICTY-sw-mb_inner
YGRGIILSLIRNRHRARISYSSSRSLIPFIKNLINHFAILLSFILGPKRISLGILSQLYL
LSSGGLFSKWADIICCPATGGLKLAAIFKTPKSHSLMATTIIATYKYFMETCQWAIPSLH
ISLGVQFLVYLKSVQQFHLKAALRVVYNFAKGYEFYFVVNSLDVVLSYSAVHRYVFISNY
ESINPTNGIVSTSIVVLQSPFTAASLSTDISLPINIALDFFDIFLSYVPTGLYGTLTASD
VMTGLELSIKVISSIVILMNGVEQGIGTGVLCIACFFFQLVSHVGLVPVFGTISDVEASA
IFFEVLGLKHLIEVVAYFKRYSTISESIIQVKAHKSKFIVGVIKWLGKKETSIISLIKHG
R
>Y3050_TRIEI-sw-mb_inner
YPLIADAWLRGSYFQYAAGVWGAFIDSINVLTLVWTGWVDAQGLLTTALSWNGLLLTLLS
WQTIIADTWIIKIVQITIGGLLDVEVWGFMKIIIIKYLQATADVTFGIFIAGKVLYSWAT
LSTVVTGVAVKLLKISSGFVWSLSFSAIFTVMLVLSTWLSGLSVMGIWAMIRIFAFIIFI
IGKERGIITGIGGREIPICGQAGRWLKQLVPNSGIGRSIGKSRYYKTG
>RBN_NEIMB-sw-mb_inner
ELFDLFQARVEMMLVVVKLIGKVGPALMVQAIAAVRMFFTAMNGIAPAMVTADNQVLILL
IFFPSDITIDIWSAYDVAIDITVEDFGDGEFTISSFVIDRRLVQVDVAMLDAPVDVIVDR
GAVTLVVRPSAGWLSSGGDWAAGAFRPPNFSNGLLVVASTQIISIAGLYWGSVRMQSVVA
YGFWGPFRYAFFGLRALFGRMYATFRYALTWRRLQRLSLWPFATTNVYNLLTAAAMVAVL
LGGWIWVGLLDAALWNWELDQSARLLYVERGLRESDARRTRQGPLVRDGTAFFADGLAFL
NVKKAEWLKALFLEGKFIGQIREEYGRGRKDNSNITVVLRTGGDDLRSEDAKRGVHLNHH
NPTRDERTQDVNVVKEMATKDMYHLKTDTVCTCKVRTDPHEFPQAV
>NUON_SHIFL-sw-mb_inner
SRGVLGHLTTLLVPNPVLVQGVLAQWGLRIAAQQGLISNNIGLVLWHTAVSMLLLTFTLA
LVVMELLMMALYLYASMGELFILVLLGGLLGAIWALIWVLYVRAVTILLVDGGIDGRGGT
GIGAARNLLSVVISSQSSAFKAFTGNTGALLQFFAIQFRALHASIIFYVLKGHFKNAQST
DDALDLGIAPPLGLQDFLKSVSKMLGPVVEDMMAGFFVLVYPGGAVFGLAPVNGKEMLSD
IFDSFNFYGIAAAGVAYFGLVGVNIFAYNVRAVKRSIRFAIVVAGGLPFGSITYVLSRNR
SLLSDGESLYQVVSMIMVSVGLYLLLPLYVYDSLDGMAYLLGVVAMYEGDLFALFGDPMA
VSVWVGVVSWAQGAQAWLMRLGVHLYSIYGIWHSVLPVIYLLKYPAMRMHPAFLHGGLVI
LIYIPYGLWYQQVRGQHSSPWYLALIVPWPSYYVRPLVGRGHAPNILSLYYQVVSLYVIV
MLAAM
>LNT_SALTI-sw-mb_inner
FLQWPESYLLPVLLQILIALALENIAFCLFQLFPGASLTARLFRFDLSFPLIGILRWLDN
YTLNLAFPNYLTFLPKVVVLSPFGYNVNAAYRWAIPINIVVPFYFISGGWWYSFLWFLLS
QAFGALIIGWALTVMIAIIAIFLVAVEAQPLLEGPLTPSGFVSIQFFLEWRVLFIARLVR
GGLVLKAVNSATKTQYQFTFPKGLSAGSKVITPLTPADDDTLSVLAPIAQRINTREVRWK
ELLLSTNEAQSITPKVLSALAPTNPLSTDIEIDLLIINILLLESIYIKISGIVDVLIPIS
FLFISFIPATEEARGGDETKGNYTSGDRVTHPPARSSPYNATPLNTIIDFAQPQLFKYTP
ADYLLTPLIPAFGLDHCWTEDDYQYERYIPRDHRWVCYPENTDISPQRLGADSCPITYFA
GQMQRRTTQGIGNWQLEFQFEQTSGRTVEAHQIPTSIRPQTPHGRGGRATSAPTTRRLNP
PVLGRIQFDRGWGGKVKGRPGIYVRSLWFKIK
>ACTP_YERP3-sw-mb_inner
APIEQALAATIKMLSAPMVKALYVYAAIAPHMVRQFVKIHIPSQAASSIAWLQWETLYAG
WDFYLMAIWSFIGYMWADFFFADSGALSRNGYQFAFGTLSIYQIISFLFIGIASIIGATG
LYFLSTYANYLVTNQSCRVIALMYLLRMVLLVVVRRARRRLALYLLARVANRLSGSAGVG
MLMGNGANIWLVAKYVTNAAYFGSTYGVAMGTVLTAWFLLINGNLVMFHVGVSHTTVGGM
LAHGPGKGPMALILLSLIFLLMPMTDGAVLVFGGAHTLFSAALESIAGGILLVSSVMVLP
TAFGAAFNFPGTGTFAGNAHGVVFPFYAGLGGLGLAMLGAVYDDSVALTFFFLAHFIGLF
GSLAVTEIAVIIIHLLFIGNLTAAIGGEAYGRVVVSKVVVRIASGIDNEVSLAGSTSLVI
KLLGAQLMAIWLFIAISLIAKGIGILINIMIALCSGAGLIMIMMKVCSACKKIKFGLIDG
GKSLSSLMYKIFLKPYSEIQTTIAYSENFPLFDGESTSILTASYFGFIPIGILVEKVGEL
GGKGSGHGSHA
>KEFB_ECOK1-sw-mb_inner
GDVVSGIIEFGWSRVAFADGGFFIAFDAVFGVFAGLMVVLIELLLLGVWSGAGIIGVISP
ILSGNWRLFILLLTLLWFLNSSMFASWWVGLGLATALLAAHALLGVASVQILGLVGVLIA
SLLLNGAKLMGFLEFRKMAMLAMSLLLAMIEGPDQALRLLDAFSSGALARLNGSRLSLSI
KGRLPGAYVALMGMDALLTGAMAMFLFGVIMMGVFFALSLLILVLFEMPGALKFIGKVLV
SIVTELAIVIEGKILLLSIAWGSENVLDISILGIMILATKGILGVITGSLPISLLGLLIY
LLATEYKLLYKRFRLSLALFEFMFAVFQRAVRGSSGYGGLLEQLVLEEAVFSEGSMLTAA
MTTKTGKLVQLVLEGIKGEVIQIEGPPEELWFLVRTVTVNMRFLNTSTVSDVKWLKLLWE
CVEMTEPACQMEADMDRNTPAREKGALAKYTVDGLLTIKLRAKATAYVQGDATYEGTQRG
TSTRPVFEQALRLRHVMRVLLAHRELIVGLRLVLLHGAAGQHTTFRFATQTLQRERAFMV
RAGMQQEELQMEHSQEEPLEAIFMLESALQGQRLWVRFDHHARERQRMILQDREVFQEDR
E
>LGT_BURM9-sw-mb_inner
DGAPWDMDRRLAVIDVDVWYLPVPASRILLAWAFHIYDIMLYGVVAPLAAAVYVLAAIFH
GGYTTYPFPGWWGYYLLVAFLLYWVGKEFVGGYSLSWIFVQVAWFFFEGGWPGISAVGLG
VNDAFGEFFWWLTMLAPTWGASVGWPVLMLFDRTVRLWANGANPFHDLHMFAEAPRVLRA
SALRLLLLVFSISKLALQISSGGNQPLFVRKWRFMSFIQKIVWSQLGKKSRRLLILLHLH
LSVAAGSPLRFGRFLSYIGTGVIKWGMRPLFWLVAFGMAVGALPQIIMTSMRGGAL
>TYRP_ECOLI-sw-mb_inner
CLICFHIALKAYVMAVLCYAMAGCLGFPLHLGTYIVFRLTLVFGLWTKQQHAGFTLLAAG
LFTSSLILMGTGDLGFMSLMLIAAGKWMYLESLLMLGGSFGILPGTLAAMGIWLRSEWIL
ILQGLIFFGILVFGHQGVRFDTGLSFISLFTVGQMTLLVTHFIVVLPKALVHLLVFVFKL
ISLMDYTVALLLIMWVQNNIRPVAGGGSISGIFIAIVGILFGFGVLPFQGFHPWDYGYPK
AQLNSRLLQYGLLLRYFFFAVLHLLLVLLNHLALGSVVDHGVQGALGTLNFFVDNVHFAV
RPGSQQIRGQTPGVAGFRGVSLLFLTVAGAAQSGRRAALALYIASVATLMLALNLPTSAA
AIAAEVRPLLLVVALIPGARPGKPLVGLLVGKGAVVLAFYGKR
>TSGA_SALCH-sw-mb_inner
INVNSMIVNLANSFRMVLNGLFTLLTISLNALTMFISLAIMSGDAFYPAPSGSMLGYLLV
SFVMWFFFMAFESGILIITILLLIAMFIMSATVTWLKFIGALLSVFSGLIVAFWAFMEIM
FWLFRWELLLISLRMVIITYRYVYERRICSAWILYDLWQSTVLVAGDTIYTAYIIGFAGG
FLMSAVKYGAQWEPVHEGMGWLLHPYLPCELKYEVVAEMVGAPGYKVKVQALFQGAKGQA
NAFSGPMYGMRGRLAILGRMLAMNVFDIMLVIAMAWGAMSPMYQIRFWSQSFAMLFGMMA
KGIVSVLGKKFFIVASAGGLQTAGVGLQIVMSIASFIASLNYTTTYLIAIHLPYVSTKGG
LLLAVVLLAHVTLLGARQVHPTAGLGGSPQQHR
>GLPG_CITK8-sw-mb_inner
MPTRSAMFAVFLWNVHAQRQREVVAPEFSNQAITAGMWLYLSTMVRHRAAMPTAIAPQVR
SLRFGPATVVLRRRGQEVPPFFRRAVSQIGAGRGTSQHGMIYACAEFSVAARLPGRTRTV
KISLKFISHPKLPTYRSFLGEEFLIFGWLGKWEALGLLKMLYLKHWGHTLGEDILVIVMH
LGVSQRQAGMFQLYGLSAISYDVWRSAGSKWQRQVFVVLVVGASWAGQWRLQIWDGIAYG
RMGNMAFFAAAAHARDRAILGAAKRDMDARGFASGG
>MURG_FRATN-sw-mb_inner
GVVTAENAVTWSNISINAKAKLINPKGMTMIQTGQNHLRTREIRAEISQTAAEIPLKFYS
ICVSYLARIIARAALLGLKIVSVAYTTIKFGAASLAKLYLPILPICLILKGGGFRFFVRI
LQEGLQLQIGEKVIIANAAFDVFHEKTLKKGAKKITGILLIFHEAKNGLDTPGIVNNIET
WGIKGKKLGKLERQGNYLEIYGTHRSAQAGIIGRLEKSIVYIEGINLITPLIIQISIQSL
IDYRTGWAALDDANPLWPCAKSIKSLTAIVNLWCNPLIAWHGLYHAAQWLWPPAGGNAWI
VLNLNFFTNQRICSMVLSKQIKKQQIQADSQKLNINETNLIQQDLQRTKQEQMNNKRKSM
CDDVINKLNVK
>ADIC_SALTY-sw-mb_inner
VATMLLPAVILMLGVSTGIISPTYIPGKVSGYVAMILINVHTVLVLITPASSSHAVLLGI
LSKVLPSWIMGGNPRTGFDSAASCSRKPAVIMPYYLDKSSYSWPFYALLAVCIANGGSAQ
VTAPILGDVILIVLGLVPVTMQKKILVPWGIGYLVLWTIWLWMLATAYVYLTKVWGFIWW
NIGSGLQANSWGVVVTAAWCVFANTLGQAWMIVSGKRQIIRMLSVVTIPFGWVIAVRSVI
GSAAAGAGISGATTMAAQFARCLALTMFNRAADFAAGLAGLSTFFLGDATGAALLMMSAA
FTFFGSIKVGTLFVNPVAFVSAGSFTPITIGADGFANQGLDVFSALSVDAMVVVGAPFIL
SKMYAGFPIKGSLFITMSTMLVVLMFCATTLCTGVLPATYTWFTGVYACKIKGTFCVMKG
DLRDAYLYQYRNAIHLDKLLLYHAY
>SECA_AQUAE-sw-mb_inner
DMEEDQKGVENLRVTEVMHKEEERKQNKAKEMFRVDLRLWVQTWVLLEWLKEIQLRVKEK
KGEGVAGGTHPKERGIPGAVIVVLAGAHKMRILVLITVVKPPAREHVLTIVFLHERKALI
NSVYLIDVTPVQGSIMVQVSNWMHDTSVINDTDLVIVRSNNYTWPYVERPGVVFHVNNVL
LAEPVTYEEYEASKINYGTEANVVHEKAHANVKAPLKYGLKETIEIEHKAKEKLTKKFHE
ASTEKQVGHAADHIYDSKAAAEEEDDIQEDHIQRASKQRDIGDIIEALGQRVLVSDHAPG
KALYNDIALKNDTEDETLLLKQHKAVKKHFKKIKVAIMDKHDIDKNLIYEKLLILRTIGS
FQFLKRGQRREFVIVGFRVKPYWVVNDGYNWTVHLIPHGLALNKEVLVIFGWTLETLRVT
EKKFKWGEETKKGYAMEEQGFTETTLGMTDEYKTFPEFHYTHKTFVYLVIVVILDYLEVT
NLVESVVSESGVNLLDTILLVASLLVESKLTVAEVSNRADVLNFNVELKKEKKSDKISLS
LPAESIGARVREILRPESGSLGHEQTKAVLEAATAQIINNEQVAAARLVLAGPGKAAITR
KGEAPEGKEAYKNTKEKQAEAPEEGEGMLEIAEELLVAYVLKANKEEKEETERMIEFEEV
QRRSGRENSADMGGLIDSILRGIIRRGLIVRRKDSKDGPGDNGVQGGARVGGRFKIVNRL
IQAEFYELYDQANNSRKERIVVKQTQQKKVQINGTEVRIEMNYLAIKKVIFQRAIKNTAR
EPDLQGYLEEYEFLKVVGILLVDEEELWEEEEKLEELKEELKDVELLKVEIQRLEVDLVY
LERYIAHHHRLWRAHIEERAFLRIYTIRLRYVKGPLAVRLGAEILDIAEYEGHNLDFGVE
KNGQPEKNEPSKLKNLQQKKVRKQKLFKDHLKLENHNPEEVVQNEVPTEEEKQLEKETAN
ELKRKLKLKRAERAEQKERKEKRE
>LNT_GLOVI-sw-mb_inner
GGWAWRLGAVAAVLGELALHRLGGQLVRMMLAIRVGASAAELAGGGTPRELVRLVILLAR
ILLPRGWFHGGPLVVTAGYGILWERFPSPFTGLAPTYPGWPLESRYWSTGPGYLVWWAFG
GLVAFWVALLAASFAWWVSWDGWHLAALWVTRLAALSLFRWLLLTASAEVWVQLLVRGSW
VQRGAYLGGRGSSVQGVSAGSLRSAAAMRPYLYQSVLVAPVGRGGVRVSAPIANLTLVPW
LEPPAEGTTLLGGGREPTKEEAPGVLVEAFAGVQEEEPRAELGIIEEVPRPKRYAYWLAA
KEILVIQIGLRRNVRIIVADAAVVPPHDEFRGVQPVLILTRLAVLALASFQPLLHLVARQ
VVDAIDQRAVGWLVVLVAGVLAVSDLPSQWVQADSFGFVAAQTGQLLNNLINFVAVQFGF
WVGHIALQGPDVAPLGALRRYVARYLSNWSRGEVLISAGYATPVAPPATVNAVPHSLGAM
LDALWRGGGLLAAALLLRPLNSLRWGSGGGRYLYGFGSPAG
>OXAA_SHEB5-sw-mb_inner
LAHDANSAEKRRLGSNASSKSMSGQQLSIAQVAGMPVAAQSLSWLSDNGAAFALADRWFK
HLQFATYTTEVDFFVSKVSALGPLTDDESLAVDVDIGFILDDVKTALFVKDQIDHAETTV
SVDVILGDETYFYIELTGAVAYNVAPKGLVEVGQVNGDDVVEAFRNLINGGEKTFKRGHA
EGIDQEMVTTEKAIAQKTQAQGSPGYSLATYKKPDERIMEAKPRTGADKYKASTTDTIPA
QGAITYANQTTPTISFFVPAAIYSHPFLYGGTAIDYMYASSSVGGMRSLYALDVADASLT
DQWDFQWPWFWFYAYILDLTAAWWIIVFWQWSAGSGGDADPLPFNVILWWASIAWYIYLQ
DFKKQLSKMNMLDQYLNMMSPNLVDLLTKKLQQRRMPPMPLLTLRDLQELKDTKMLTFDK
MLYDASIIEFIPSIRVVILYMPGVDGMIYPFRLLMVLILMILMVYYILLIRVLVSEFDYM
LTFIVWPDMLGGDAGMKPPIAFIGPAMGPVKMVPAPYLLFTPVTQLVWIGPLVWFFPIMG
K
>ISPZ_BRUME-sw-mb_inner
AARAWTRVEGVIGENLPMAITFSAAALALRMILIWFAWIRAVFLGMFILALGGKELELGA
GLGLLWHFGKIFIHIGFLGFLLPTLGLNFIFIVLLPLLTMLGIMGMLVGIFTWLTGAGMT
DFTSLELAWAFNDWFWFFRGNISVWGTLERTIDMIDIETFFFTWDIVIWRMWRVIIFWAA
DLAQTNEADNELKHKHLLNS
>YIHO_SALTY-sw-mb_inner
GTLHYKGGYRLGCFTLGTIRGKLVLYGIELFGKRKKLCKLAIEDYKMYDVLMHIGLDLLK
NLIFARFLAKHTTRTVVKDKQAITLFDGRGKDLVRTTFVYPAAKGAARHDLIGAFPKLAA
IFIKPTRVGLFLMLVLLRTAAGNLVAMLYKQLFMCLNIYLAMAFYRTTGNGFMGIIAPMP
SFIKRFETLFFSAVSKRWSSFGTCVYTKSGSLCFSPSPRLIPDIFTIIKLCCPISLFPRK
NTLLSLAVAFANITQANALQFANAAKCGLKQVGARFATLKYMVLVLNIFLCGLSIFAFNI
AIFFKVGNWKLGIGWFVIGFKGGFLNLDGFYVKTNQGDNLYDAAGIGTVFNKFGSWTFGK
YGIRTIGTYTGGGLSPIAASGGSTGLMYIFPWRYLLYGITTLGIRALIAFYIIIVGTTDT
NMQFKNRVKKGALTRECIILNSNLIRGNYLQFSQTEANNKQVFIIINREIYYE
>COX1A_PARDE-sw-mb_inner
FSSQGSLWQKQITPSEGTMEPMTETMLAIIQELGGQLEGHLGKTTGFDYMIENSSTQGLL
FLFVNYCWVVVGAANAVVMVWIAVPVAVEEFMTRGPHHPFAFMPFLEAGFHFTLNNHNIG
WASLLMPGVAYAWGSMMDLMEWLSGGLVGLSFYFGTCQPVVGATLGYPAGYGCLGYALGP
ILAWVILTTFSVTGAAPGTTVSAAFGFMPNKLFPAARSNPLVGHGLLGPWSHTLMFTNSM
MFYPGFGMFDDFRFLFGFGHLFNRLIFPFLVVFMYQMLIPDFGHVYFVYGDPITEMFFIA
TFALSVVHAMVAAMWFMTTYMWTYYPHMAYAALATGGGAAAFGAHTLPPFMYPITKSVMT
KGAGLVLFHLDLAIGSLLYVAHLGASTLIFATTYYHLFFIGGTAGRVGTSTGVARTTVGA
YGAKLLPIFFGWGDYLYPGDQQNGAIPSQIARMYMQLIIGGGLQYFYGGRWFMYIWRPYR
NPNGYGVLIGHDPHWSIFIVEIPHHIISFFIGPFELESFFYPTAYFYNTSEESWFPPYYY
PAPAARPHDAAPAP
>FRDD_SALPA-sw-mb_inner
FETFNWMDRAPFVLQWFGPMLIPELFINMNMGEAFMPFGAGIPLVLFWGDGPFPGNLGGF
IDIRLIHHIAFWDVLFVVLLGVRHLFLGRLLAIVSVPLIVLGVLWFLCLFHIMCMTIMF
>UBIA_HAEDU-sw-mb_inner
YLLPSTLGLFRLSAMHTCDVVIASASMGIPIPFSVLWAGLHLRIMGKIIMIAILYGMFAA
LTLTFLSKLAVLFVRLAAAVIRLAYKVKQDIFSAPALLALPFPAQAVRLSLNSVATKLPY
VWQATDTQPLLAAAMAGGTMLDLFVDAICWPIVYAMFHDRVYQDAMLLCLYVCALGIQLT
SLFILLRDDLKFILTLHAAIQAILSFTIILGISDFVLTFDSIIADDWKSYILLYLKLILA
VGEVKIKYILVQKKILYAAACYKGQKRKFFTKIQFKG
>MRAY_NITWN-sw-mb_inner
YTFPPVLLVITRNFNAGTIVTGWLWGSIVNVGRGKVVRSRLNLLGIGAAWTVFFFTFKTK
SGPPGQHSTLGLLSNLVRSLIGPLLGAYGGGVKPNPLVATMPSKPVVLTWAMVGVDVVMH
HTRPALFGYKYLLIPLYAQYLDAFGYTTLTCEPDLFRFYLKYTYKKFLALPYKDTKRVDL
VWFMMIFAIGFLYNSNVIAGLLQFVFVLLAVIGGYIFGILTDNMIAGFAGFAIGGAVDGG
SLALLAGLKDLLIFAAGMAEISAGEGLGWPSAIGVNGASPMGHLKAAPMVASFGFAAKEG
WLGSAIVEVFLFKILKPWFIIGSIGIRLMKQMKTIIKHIIIWVATITVTLAVHIMTFILV
KKLRLKSG
>UBIA_SHIDS-sw-mb_inner
FQWGWPLDWVWFRRVRQPSMLLGAAVPWLMIWDLLQIPFHAFITQRLVLVLALPPMIGKW
YVTYVVVRTTVALNFFAPLKLAKETGHFGFSVLLNDLTFTVPNYLANHKTANRSTTFAAH
NFVSSFIAANAVIAYSSLPALMLVVKAFWAGAAFARGVWLWMAWPAPHWLVLEPAMVIAF
DQGGKGGVAFDQWQAYNGGLKGDYAQAYIYYDNLNDANLQGLYADDQDLLYKAMFVSGIW
VFRRYYLNFLLANVFFLAFYMGFYGFLLFSFKGFLNREFVLAAAFLVVMA
>XYLE_ECOLI-sw-mb_inner
VTNLTTNNNSSNIFSLSLIVIGAVITVFSPAYEYIMYLSFFAFLYFLLLFLQSQYGGNSV
IKGNGRPAFGVWIRAGGYWIGGSECRLPIVGGSIANLTRRSISLKKISNGVGSGNPDGIP
HIRGQIFFYVKMMKIELRYYARAHGPGQGGEIFIAYAYPSLLLMSAPCQRYSVLCKLYFL
NTGLRCNSEEALDFWSPAAEMIPLSREGAGLFLLPLYLENFQLDIWGFAMGDWYEMTQAT
LILLGFLGKGVQINKIGQVMLVIIGHGGLLMIIRKSGVKHQTAVVGEVAGGKIALVYMFG
TIVRSALKPSGPTIQGLKFMGGADGLQFQPIAMFGTKDDVMVDDFLTAGIFTLFGTLSQI
LWAFWAAWIPFAKAYAYRMVQTMASALLFQLLFMFAVLMNSAIGWAQMLMELVEPLTMVY
KKGELMDEKAMEFFTWWYDPNYGWPDTFSSMYAYGKASFSLSKWVYAPAVLFEEGELFVL
KTEQQTQQKAK
>UBIA_CHRSD-sw-mb_inner
WTLRWRRFPGRGAAGDLLSIWDVFFFAGLWLAWSLALLLDRLAERLRPALGMASRLWMML
GMRRVVRRVADFTGGHFDIVAMGKRVDHDLVEVIGAGAVELAAVAMIFAAIAVVVRAEDI
ANALHVFTMMARAFNVANWRFALMVYAYMVWLMHFMPRFQAVTLMRAFATLLTAIWHQVT
MWAILAVTADLAGNLRVQVIVALDKLLVYLAYVWRKLLALILLQYTMVAVTNDDAIDALL
LAHGWFFCMFHGVFVIHLDFLVSPSAMFLAFGGFFPAGWLLAILFAGAWLPLLHIGDW
>LGT_ECO57-sw-mb_inner
MRVDGDNFEFYVWPFGFLVTFVNGKMRIYENWFGVFFRFVVKNTFINNWRSFPRMAPPRH
FFAGVFFAGMVAFFFRLYDHGVAIVIFLMWVFGVGFAAFAIWLLHFMYGGGFDLFFFFRV
FEEPGMGLSNVGADDELPFPLLFLMPDPGRNFGRDEGGNFPGSFIMPRGFQNLGILLGGF
LGPIWFQLIGNGGVAKRLYIIMIPGVFFLLWGGFEELDGVFYRRILYFKDGVIGSWIFLH
RAIYFSVPVFVVQEFYAGIWAWVAAVIMSIIWWWQAVVVHLMSIPEALVGF
>RHAT_SALCH-sw-mb_inner
IAQAISMGFLIATIGAIAIFAISAVWWAAIMALGWNAIITGAWPFFHSGLCIASSLLHNM
MRTTLTVMGQINGYPFYLPAPTPPGPGMLTISLTRIIALMTMISATLMAGIYNSGINLGI
GMGFIRTNVLIKQVGLFKANQTMLLDVLNGKLRVLMVEKLKTVEALALVMKKIVGRAAEV
PANVGMLLVIMGPNFDPAAILLLHELSMGFISDGGSMGINGHEISCASGYVAKVEGEIVR
LISRLAYQLLFLYPYIGSMAQILIFYWYYAQKAHNSWIYYPIGIGGNLLALPLAALQGYR
LEVCELGKASLVVVMVKCSVGKLGLSVLLLRRGCCSNAILGMRK
>LNT_ANASP-sw-mb_inner
LLKIKAFGNTGPGLTISSGHLLTILTVIVPLWMVVVTPLNSTAPWGWLWGNWFWKYLAIN
EAHAGLWGIIIGIALASILMTLLACAWFWGSFESFSMGHIWPTYAATCAYDCHHAEIIAI
HIILHALGAAGITHLSGLHPGLSATWALPPWQWSLLLLNLLLLALLVGLLASIYSGAGLR
LGFGKLLTAFLAQKILFPATNAHGLAILGHIHLIKHIAYKTIIRGILFPAFYKTLRTLIL
FFLNGAQGPPPLEATLYTDDDVPWGSLGLNTLFFASRTVLWDGGAGRGTLGTAYVGQEQL
SGQDIPDEGSLTGVRGPVESQVTTRGIELRGLDTPLDIVKIVSQTVFVGDQKFHPEFFGQ
IAEFASVENIATYVAAAYQAQDIHMIHREELIMIQEIVMQATIFIVAESSIEQVDPHAED
IAAYVVLSVRYAIVGLYYDRAPDNTYETYTAVSAIALIIFAFRIGDATFYARTPRVIQAR
SILAASWIRNSNRNILIALW
>KUP1_RHIEC-sw-mb_inner
TRPHLSSALVGDRTDVMRETTVARVVIFVFERTMSAVFSSAGHRLDLEGSPGIKRHMSTL
GMVIAITADLDGAWLLLDLAIGAAITGTLLALIGTALVVILLNNIMRGLLELANDTLLAL
VAALLTFLVTLTLLFFATFAKSSYSKEFVVLGKPGPVRSFVALQAFIGGAISPVLRKVVI
VAAAPHALSGGGDYVALVIVNFVLAIVVAAFFLGAFAHLIVGWYFIVLWFAGAIGYALEF
RWFLSQGLTPYRGLYPLPGDIALALLQQFGLLFAGLLLPAGKFYYGAPMQVDVAWMYLGP
TANTAPVFVTIRSGMTSTGGQQPILVTQLGFQIMIPQAGSELGLINFFGVGGQGILGLTF
LVSMVAWFVAGGLAAAVTVLAMLILTMWLVIALLLTMSMAGFARLVTALLGIAGEIEMAA
VSRIRHEMKPFASLLAYIEHIKRTEEDAFPVWISVYRTHFMDYSILLTAHHGPETADLRK
PNPHDALYPTIRKVHTAVLNDLHPSTATAYASLVAAVIAPVRAALTHVLNRVSHAAASSN
RGMKDTKSSLRTRNVMFKKTQRSIYLDMVGLPEKTYDGKPRATWSLAVFRRLSLRLRQML
NNIVVPRAVVNPLAVVISILRANNAPDAINAR
>LNT_PSEPK-sw-mb_inner
RGLAGRAMGGILLPMWMAALPRDWWLTRAWPPLAALMIARGYWPALLLLRLRSEIYRGSA
LVWGLPPGLGLPNLGLAVAFLRARLGLPLAAFAWRWVGWLIFLEGSAFILSYLLANWFFL
FITAFYLTAQAPFFGFLIGALTFAWIPGLLAAALAATPAGSLASLGGTGACFLGGLGLTA
KLVWAAQLLRRARVQKGDQIWVRKNAGAKSPAATGAVLPLPVLLLWLARLAGALAAILLA
VSFRSGQRAIAGSLLALTGRAMLLETIRGPRAPSDAMSFHERMGSDIDARAALPPVGHYS
VIPTYQPRNRLEYQEPVRNGFILATVIRLIDEGVPAYFPDFELYELDFYGYFVIHYNNNF
HLWDEVLLITRELEDEYWLVGSYPAPYKTLDQKIFCPDYLDQPELTCDLAYLSLIRGGYE
QEWEGTAQAVVWMAIVGAGQTGPAIQDPGMEAPNLYGQIGQPADLMMQLQYTAPAAMPPR
IKPGRWSAPAICCKPGTLGTCLLCG
>DACC_ECOLI-sw-mb_inner
FADLALMVSAQSADAGLAAFYLWAYDVETASKRAASDFAVFPVAMFSDGTLADAAGMSFA
SKKATLQADATLKAVSRYDVISRLVDLATNLAGTADSTDLPMNVKKWDKTKGLKGDAAVV
AGNQSKAGALITFLDVAQLGSNVTNGLLSALTDPITGGPQDVVALNTYKYDKTFFAGDKI
NTKAWRIGLEHHGRLSKKEERERNFTHLEFDGKPNNWNEEANETRRRIKNTALINLEVTK
IKIPNWVKRAAVTVNLIERTTNPRTLTGDGDGFKSPFAAPGRGTTEISSGSVTEFEAGKI
LSPLNAPFLLFEVGVSVDNVWAQELLYKVRLAGTLSPRTVQGYWKKGTASTFWSTVIGNP
SWMSLMFFFWRWFVGFRQWFHFMKILVIPWNRVFFGRFMI
>MODB_AZOVI-sw-mb_inner
LAVASTALWALDKIRRGPVTAATRGIILAVRHAKTSLSALSVLPVALPGALVKLPPVILG
GLPPVQQQPGFTPTFVMGIVGLSLITYGGQLFAVPTVLTTVEAAFEVFQPLEEPLMPYVV
EAPFFGAMPNLRIILTHFPIRFAGTIPTEGGLFVSVTTFTVAEVAVAEEEAMVPAGNLIV
SQWSAAGFEALVSLFQYGVLAAFAVMIAFFLAMVAAFFQFDQVVFH
>LSPA_PSEHT-sw-mb_inner
IWSKSVLFMLFSVQNGVSWVLSAVISSKQLYSVLNLVEKELIQVSYLVWTLMLSDAWVSS
FGWALSLVLAISKASAYLAIAWVGALYDNAKLYIYYDYYGWAAAANYFIYAKIDAKYFAW
DIFLNKEHSSFAGDSYVHLGPVIFAVGTGKPIIFFIFVAVGFFDCL
>RFBE_SHIFL-sw-mb_inner
PNIAMRIYAIFIIMIAVVIGKLVDNTGVLVSVAGIAALIVRGSYGAETPFKIIAMPLVGR
EKIIISVYISISTSFSLITDHIFFVIIRRLFEADHITTKKGLIGIITFSLLNFRSINIFE
ISALTLAVKKFPKLAIVIANIISWSLSQAVVIPGVQQNSFFVIAAVFIFICCAVASLLPF
VKNILKFYHISDSRNIFSCGVSIKSVFIYAIYYRSIISKLSLIFFFTALFIPFGFGVIWN
VFSDVNVKYKPIVADAEVINNAFAVIIFISFDPSRAEDIFAPNGIMAKNSGLIIIPLFVA
LSLGASGLYGLKFGPWALFCSYGQNFNFSLFLLGLMIFLLEQLIIGLSFVAEIKGPSILG
IAWVYLALLMYVVSALIEVIIESLDLVIMKIEKILIHILEILYLLYMLKVKRISIAWE
>RBN_MANSM-sw-mb_inner
FVAFGGTKPVAFLGTPVVLFFFIQLQVLKSVPQAETMFLFARTAVVMMFFSRRQSQLGEA
YQLNLEIVISAERLGPILISVDNNNQIALMVDLFFNVIVVIILQQDIFFNSNAVALIVDM
ILGGIVNFAFSDSMVETLPFIYNFLPIARTIFDNFLILLLFTNWSFGFIMSSIRFNFTLF
RKTRLLYFTLFILTPFWAVMLNPFYAMYASMTLQYAFGIFWAGWIVYGFIFYGFVLLSFG
LKFLTKLMFLDDKWGLAEAMTTIQKATSMTDWLTLTILAKLITADIQ
>CVRA_PSEAE-sw-mb_inner
RVVNIMGPISMALRGPLLIVVNNGFAPVVTFDFMNIIGLVIGGSIGGSVFGMMIVYPRIV
FHLALLLLPYTLLLWALALLLFADLIVLTIFLTVSWLALAASTGLGVWHWDSLRNGFLAL
STSILTDIPAGGIASGLSDFNLILANLLTLSEVEVNTLGLGNGAGNLLLESIDLGRFAGI
LGLLVLLGFHLAGNAGIQFQPVGGGLLLSLPGQLLLLLGLNLAIVQFGGINVIAYVRNHS
LLAVHGLARDIGYMSDQLGYLAILGMLGGLMYLGIQWIIADLLLIWWGLIIGTLLWLVPD
AFGPPGIMKAFAHKFLGILGRFISAPAVFLAFWLLVVPKFGVALIRIGNWIFIPMWLIIV
PIDVSLFFVWTFVLIPLLRTPLFPWPFLSVPVDVVLFVLVVEVNEPARQDIEPPQHSVVF
LGHHGGGALLEDEMRDVEAAPERILTDGHWELGACALELEIKLSHMDSLGLILAHKWEEM
GEYGGGPAEDLIVRSGALGLDLGAGQPEFAEGGGFADARDFAQIGLFAGVDHIGHSFQAA
ARWGPKPVERILRGKEPGQKLEQLIGRRTGWWTGKGRFAE
>LGT_LEPIC-sw-mb_inner
DFLWLEKTRNWLMFRNISLPLGRDIKRTWSMISPRTPEILLGALRSSYFWIERRLFSNRK
YFWILFLMWLIFGWFLYKGSSFQIRLFFLGDYWFTTSDVFFILFRIWRIWHNPTGGTTSL
LIGQDVYGIGRDALAFGGDQIFYDGGVDGIAGAVLAVMCNITQDGAYWFIAGLRYGILFG
QFSNSLFTQHWHSIPGFIPFPISGIGQVPFGPISIWFFERFFWVELRHFPGATIIHFAPY
QDRGPPQISVGINPVWPFILAIYRIIVRGLGLFPNLISIAPFVMSQMGPHRVGVPFLINP
FIFISWNIEIKLWKFTWS
>MRAY_BARQU-sw-mb_inner
SGFRGPFLAKPFVTQSFLPVATMTLVTLSRIDAVLKGFMSSPLFFLIVLIRAYLIVLSTI
YFFIGMSCDGTVDDFVKKFANGMGSNAVYHMTWTIDFSKPSGWVHPIFLVKTWVFTTIIL
KGALLFSLIFASSAGVDFFSIILAWVLGQLIFQVTFARFPLIASTIKLISVGLILNLTSF
LTYTAENVIGLTSSSGSTTNVSGHLLQLGGDAPGLGGGVSLTVGATAFYAFVAAGLYDAT
ILAAGAEFTAGVGLLALLPLVLIGWAILLGLLHGSGEGPFFGVAAAVILEGVAGVAIMLF
LVIIKGFMIGELIHHIRIKRSSVKVIFELLSESGSSKLASGEKKKQLVLAKGAKVK
>RNFG_PHOLL-sw-mb_inner
LVRIGMGLPVLAPADAIAEVNATSTKNIMVALADLPLLSLALSQISDALQIAVQSPLELS
SNHAVLSLEDCLFSGYAYELAKHLAVVNNPLSDVLRVVPVANPLPKLDLALGSVYYNAAL
TNWRPTIWFANSWTFEDSPWFWSKHHSESKAGPDIFFQSPKHVVDFGAIATNKAVAILFN
KLTASCQLSGKSCSSNEEKIESSHVEYSR
>ISPZ_LEGPL-sw-mb_inner
TFTFKMAKMMLFAKFFTQLLVIAVIFVFAQAFMAMVEKHTVTKYDLMTYESMTTIKKIKF
LLTVQGLQIWKFWTIGTLKILLILQGFWIYPGNLITLLSWIAGAKGLWGPYKMWQIGYKA
VLTGFWHLLLLNLVFDVGVKKATAVFVFVAEFTYELLTEKKAVFFLMLVVMFVFKLEVFI
Q
>ALGI_PSEAE-sw-mb_inner
YLFRVAIPLFVLVRVPFYVYVYFNFSGLLVLFFLVEGGVFLLYLFTWYLLYYVYLTLMVV
ADIAMGWPIGLVYRDIGLLRQGTVIFAVEKGEALHETAAAVVRIDQIRTLQTGWDQQIRY
AVFKVQYLGVAVSIPDDIGSHFGAVGFIILFRKNPDLLAFLFTSLGTPQDIFYVANLIPA
VAVEKADTQQFGFVLFPFATMFCADIAMAEKVLCGKQKLAAATVLDAFFGLIFTRLTKCH
EFHTFLGWESFDYWFDGMILNWTWPMSNDGYYPEGNTRIQQLMLGFIFSWIDFQSTQFYG
GNWNAWRMAWNLAGLWYWMWGANALNLRYAGGIRGTTMNFLLRWTIRTLYLVAVKGLNAL
YWAAMLALWVLALGAWLTYTSTGAIIEMTIQAEWLEWQRLWRLMTFERLVLLMLQMFGGF
GAVGSPADQQAALALQPGASQADADPADVYAQGKKARDAGILQATAPAKSAPQDGPSQVL
SPLSLAPLKSVFTAYLVKSFTASTYLWLYLRLAYSYLSVS
>MACB_CHLTE-sw-mb_inner
LGRGVMILLGISLSVIVDFVEFGGSSIGVETITSLELEGKLDGALTTVSGSKATSLEGRG
DIMAHYINKRLMGDQLDDGEISFDGGFRRDLDSDGLDNVKVGYAISSLVQMRGVVFMVYV
LKLAAAEARASNDQLSNRGILSMIGASQDQRFVTGRSDRDKNRGHAMNALINEKHSHILV
TIAQKQTQKAVQIRQMRDDKQMGQQKVGRTTDRGVDDVDKMVMLVQKREMAEVKVLLIVA
KVLQSAMIIEMQHVLMHRNFGSSTVRVQLMFRALSSGVMARGVQQQRKIKILIVGGSQML
FEGSAAIGSIGGSLQSAITAGGMTKVGDTSIVVKGVDGFSASKVVAYLGGSNGSGGDFDE
QKETPNGLNLRGGWGGAGLAERRMRLDTWWVDDEPEDVMITTFVPVPKTEIKRAQIFEDD
AVGRDSDEISRIYRITVNYPTVDIYNLYDAAIIAVTEVMRNEYTADYDGYNVKGVVANIS
LDSLIDTHNSQFKSTQIDLQRRGSGIAMSAQGLMNDGQTSLLQLQTMQAALAQFNSKISA
IMIVVSLVVIVLGTRGGLGRMVIGGSAITGMQVLRAREISGIGMVDLDEKFRGTRMKVVE
LWVTVASFRFLMYYYVAAMLAAFPFKPSEARAFLILYLVVSGLGKAGLAAL
>OXAA_PSEHT-sw-mb_inner
DSTLLQLREWISPAISPSDQMNGLFSNGSDNFDIWMSEEEPEDMLTRREWSDFFSGDSDQ
RESAKFLEFIGQYETFIEGLPTADFETAGERTLEPAKSFLDLTETFIFKEVDGAELTEEM
GTGTKDGSRSYGGNSEHKYKILVLLLQLEGYYSYGLGTKGPVTGFTQFFKSKKYSYIQDF
YGDQDQQEDDANTEEKKMLVAKSTLDVGENDKLSDSYDYDGDYEAARDQDYMTNDTFYMY
SITLVLADIANDDSDSISITKFKLPIIGVVPDGNKLTWLLYNKDTAGDLAVNSKVSGVSA
DSFHLTQTGWWSAQSVTPDFSNYDSLLPKLILGTDIELQYPFQKLWFVWDYWAVDKQPHL
LVMGGKSNGARIMVILNTQRLGNMDQKETGMVMATAGVGKALQTPMMTNYIYKQNPMQPY
AEELLQGALKPMWMYIMRGMETRVKVIVLMGIRSDPTKIPLAFIPFIEILIVQIALTLFF
LMIVQSSPKSQYLVFGITLRDLIKDMLLVFFFPGFMVSMFFMFFYTVIMILRMVSLLVYI
VVVV
>MDTB_ECO24-sw-mb_inner
IYARISLIPSSLGFLVLYQVMGDQLPLLVYGAVVTLPIQAPMADVSGTTADVPLGTLLGL
DLAVSQTVRALEEGLVEDAGSVSTTLQTSSQMASLFMVQLLSGLLFVASLSQLVVGPSPQ
YVNRLVTGSQIETSDEISQPTKIASVLPQQPPAYTPDKSTSPAAAIEVVDIIPTDAMNSV
AKLVGATLATVTLVLVVGLAESSLLGLGLGLTQIVSLDGSSRALGLRTLLVRLGTGVGKL
GQAANLWQQGLEVNYVKALWYQNSAGAMWAEAQNAYSKEAESLNGAQIKELNVEAINNGY
NKLLKLVTIQMPNRALMDAAMTSVDFRPYDVTSRKFQDVQLMISAMMNLNDTELRNQIIV
AIINPAAVPAATPFLPMIAGAPDTATMALAGGVDISAIFIILFNILMIVVVNVTFALPVI
VGDAPREEIDKSLIRYEIIAVLVLKIREIVIAAALIPSLKITTRLPRIRLIIAIFEIGTL
ALTAAAKRIRRMMEVFVSIAYASQISMVLKAQNKLDFASALDYERSGNAVQAFSGVNAMS
DNPGKNASAGQQPADPIQIQAIGIGNLAWLLWVIGRWLLPAALSPLFSPSSPVVPSSSNF
PRKLINVTTAVAFPPTAADGALQADGENTLNLQPDVPNLGRKLLFDRDPVLDDDQLGERL
IVQTRPQDRYQSVEMQDTSQTYQSSDTDDSQSYSQLQQTDPSKAATMKLSLTVQLLSQLP
LIDAISAYVNVDNLNRGTGFHAISLSNLQILSFYYANTTQINDVTAYLAVDDYQTLRDRI
PFVSTIIIVEAFKLVQVNNEISYIQSAFISHHPPEVYEVNSISADADSEVFAPDRESSEH
ITYGPLGQTGIPLAIGLLHTATNEPILPTHVIALGYVFTALYVSASWWTLSVIISALPIV
LIMLIMPAAAAIMAAGGIAEVIVIGIILRLLLRGMGMGNRMIGKIMQIGIGMARIYIEAG
LRSFFFAAFLSVGVAMTTVTCIVTTVGLLRTSLLRLMLGGMPVLPYRTRLMLPGILMGLT
RHLEWRLDEDFWELRLRKSE
>CCMF_RHIME-sw-mb_inner
TLEFAAVADFIVALILVFLDALAYSAAVVGLAGAVLVLLLCGLLGLFLVVLLQALLLLMT
VNKKVWILIEGGNNVEVPNGGLLYFGEYHNYVNELSSMEMEEKFLTLELKPGLSWVLHAH
TNLPNFWLILGIVIKNAGRNVAGLLNPRGAAVVPNAITWIPGATLLANVRPFLVNPALQV
VIVEAGFWFWVAVASEPAFWFYTWWSGAAYSEAGDSWWWDSIWTTTFWTAPWYGAEFMAG
IVFSWMFRWMSFSLSEAELASLLNTSGLLAALAKVAERRWLFALSIVSVNMVMVMVSSMG
FEGVLRVLGFTFRIAAIFGSLAILGVAFAVLRVISAFFTIVLPHELIDTLFVLLAKANGT
TGFFVELLVFLVFVVTIMGPADFGMTLVFAWLIYLLTGVTGLVLKALTPLLAGTAGPTLF
APTGFLLFLAAILALALAYLAGGVLRAALVLKLAVNDPQLGGLGPGQPCLAAVVGGLLGL
SIFGSLLTYIVFAITTGRRRGSEMAAVVAILTLLVRIRLEIHLAFIASALSYAVILLHLS
ESQRFKSSMESEWTYRWTLTSLESEERVERSWRPGYGHMRREPVLLTGTGVRGTETSTSE
KGAIVKKIRHAVRSVAMRGMADKDDMVVMACVMGGDLAAMLSMGDWICGVIGGHVGHRMP
RKRFRPVIINRSDFDR
>NODJ_RHISN-sw-mb_inner
AMEAFGAWAWNPWFNSPWVAARFAVGATAWAALRLAKANWRVSAPLGPWGTLLWWLLRLY
AAYIPYTGYQIQDKCALFVVTTKYIAIGISAAAGADMMGERAATIETEAMDKRSSVTLII
WAMASIPLTTTSAFALVGPLSIGAAMLLAAPTLGSFIWYIPAFGLMFAGYALVSGLIIAS
GQQLLRLSLPPHTEVFAIKDIMHHDVPSFGPESPPAIQLIPPHQMHHFLASSSALVGYFS
PQGLLFACSVLQMFFSMFSIFR
>NQRD_VIBHB-sw-mb_inner
EKQVAQAAPLPKSATLVASTVSSFSMNQMTAFAMPSLLALAEIKKFAKLTSMINVLSAVT
IMDLVDVLLVALRPSVAILVYSLRVKSVVLNVGAQVIPQVLKVPNLAGGRAKEKISAVIV
TGYVYFVIGNSTVGDLLLGPGFMMYVVVSGKSVSDSFGQIVPLNSGNLYGEGNGYGNLEY
ASVVQLEFGEGPSIFAKALVLMPLEILLFL
>CYCA_ECOLI-sw-mb_inner
RGYQGGILMQAIIGVMPMSGMGQEVILQSIRGEYIIPFFQTQILDGIGLKATPLIEHEIM
FFTYGYYDLSWDNYLGDFMATGCMGGFTVGAVGMPDSVLYGSGGGWYAFGAMAWSVWMDF
AAEETSSVAVVSLIVLWMVFFAVLGALWFPIFPIVLTSLIILWKAMLVVDIQNILFIIFA
AGAPSPIKVPIAFVFNHKMWALLFEDAGVLAWTVVHWFPQVLFGATVSFWHLWDENAVWT
PPAAPVVPFMLVMSGFSPIMSRAPIVALIIFVVVSAIAMTISSIAKLSEISIVRLNIFLV
CMGKKTVGLNAAKCVSQLFAASNSGVCKKLGRGGRFFAAPTVSIKRLTGLNEALVSRSLA
FVIVIVLPMLSGWKCGTSKMIYSTAHNICSTTMIKNGWGMLVSQRYSQVITYGGVSTKPS
LLWVVKFIVKLWGLVAFFVKLLVRFLDLEQTAWLRVALQGTAIWALAFVL
>PBP2_ECOLI-sw-mb_inner
NSLLRAVLLNYYNQITAQVLVKLGRLRYLFAAILADRVADVLRFRLNLFSTRQMFNETSF
VDNTVPILSTNTAQPVIAANVVYAMPARLVIINSGLDRMRRLVRLERSTLLGAYVVMITV
VKHVIRRVGVRSYIKRLTKSVKQRYVPGFVVENNYFETARERFYYTTAARAEYRYSSVVN
DHVNYYYDHNRRYIAVIGKRTVYLIYTIIGDLGGRDGEGEGEYRNVTINKGTYGKTDETA
VTLIDTVVPQVPSDSTQSQVSDGSYPAHDLVLPSLGPQFFNLGTATLLLGLYGLLSTALD
VYQTIAVRVIVNYLSNNLTPNIRLRPYDPVPLVTVIINLNNVGSSTWWYQPTSTRNDAVN
GKGLGLFRMRPESYERQSRDYGTWESSSTWEKRFASHYGYDNTESDGYLKGEWDGKRDPM
QGTKPFIVGYNGETIGKWGMLPRIIRGMKKGQIRKVNKTNMPQIKVIEVTKGTGIEFELP
RWQKPPPHEYKYSVLFGYMGDDKASLSSPLVRKPLHHVLALGDTQYLDWYAASKFANSPW
GTAEPRKGEEIALGPTMQHQKRGGRAATYMRKFFHLLGAMKRDFLTMDMAAGYLKEVAAA
INLAIADENVAEQNDTHVLTHDHRHLPDDMIMH
>YIJE_ECOLI-sw-mb_inner
ALLASALVLLLIGALSWSRTALIGMMLMGQLAFRLLISFAALCLAVGGRTSSLGKYAKIQ
GVGGQVGWTSAILEFLVLATIVLTVLGTAVMQWSLAILVRKVWGPTTATKSGGFLASLMC
SRLAAVAPFYVFWGQSLSMRQFALIVFARQDMYPSGLLFVLVDGAQAAFLASYSGFPVYF
PTAWLLSLRDSLVWAYTKAPRLWTVSAKVWADYYDLIVIMSIDLVALLALLMTALLQWSL
LWSPLVLLKALSRPALPVPASIELAVVEGAENIALLPLTIRVASVRGCLATVGWVKPLNG
I
>MDTH_YERPP-sw-mb_inner
LQQQIYFLLWQNAALVLLLVAVLFLVSLLLSGVFFGRVWIQVQFLRVADVGKFYFRGIIR
LGKGMMGIPRFGISSAAPCALVFMPGGPGELAMPAWDDGKGGIMAGMRGLAMLMLIIPEM
SCTSILLAQYALVGIADLLIVGAKWVWLATGDDKAGGLLMETWTPERRTISWFWGWMSRL
PTFPYLIVLMYEVIVVVLYNERRATFAAPEAPSRMGAQGAAGLAVTVAIIVFVVDSMYPR
SILMRSSYTEFGWKLAASETIPLIWLLWELEEYGPLGRWLGALIYQPSLLWAFPKQLLWE
MRGWGGCILSLFFLARMGSRSDTAAGTGEFAGGIGTSLSPRWFFGPGYLGSWLGAIGALE
LDRMLASLLGGGGPTSSIRSFGGGFRLEWRTKILGMDLTES
>LNT2_LEPIC-sw-mb_inner
DHVAIFQQKLFVFHYCLPLDLWLATSSYVIFKNQIYKFQPAHFTSKLWFKKWSFFAMTFQ
VIFSKAAKKPIFLPFFPIFMVFYLSSMIFASYPMNLLIKGGKIGLGSLKGFGIWLPMLFF
YWSGGISARLAFFYEQSYENLNYLGFQGGINQKHLHYFAQEIFSFLFWVIFFGIVQGIVS
WWKLAVLQKFNPRLIHLRSKEQIVYWNKENEVNPFFKSFNTKYRSRPILLKFPPHINNWK
GPVRPKLFEDPLEKRLESPLGPRELEETFPLVAPVIDPDLSLLDGAKALKLEFASAFAAI
ARWVWYYLAFYYRHDIVEKNYNIINKDNDSRAFKFRYIIFNFGNLLKMHGAVKWVRLFKH
TGPLFKYYPLIRYYYDGFYKGYGFGGEYLKQTQIKFYEEYYRLILAIPLSPEQEFYYGMQ
EFLYKPEGGCPIKTECFNKRTPYYRYEAEYEHTTESNWIRKVNAEFASEKTLHDFSTLTG
NNETVNRPQIGNNAHWMDSLFSLELIKHASIVSGFKVMWRKGEWITMNAESFDGFNVLTN
PLVGDSNLYTGMTKAGDTLYNNTEIMQYSIIIYLLNGLYLQGAYDNIEALRMTLG
>LGT_PSEP1-sw-mb_inner
DDWLEDKYQYVILFQKPPIVSDWYWLFRHEYSKLDPEMLARRGWLLRKGDAHLWQVLGIT
KGWNDGGWAAMLLSEIAVIYILGSSLGDHFDFISGHHNWILGYNLANGVMWLGEGSIMGA
FLPLGEDADQQWRLSDPEINDAPKLWFLILNLMPGLFPTDFQPQETIGGPLVPPPRSPEL
GPGQRFFIARIVTVIWYGRRAITGYVLLVMFWVPPLRWFRFAGAAFSTAGLTFSIMLGFY
AKYAWAWQVKYPKRCVAKITMWAAKPQG
>HTPX_HYPNA-sw-mb_inner
FSAAFAAAVDLAIAGGMKRVNLAVVRKALGFTAGVTMLFLMMFITLLATQWALMMDIMAA
PVPAEVAAINRLAVTEPTNIGLENALGTAANDQQVTPPNRGMFTPVTPAMRDPLARVEPK
IFNGTAGVRDLAEHLAMAIVIANVGAAAAAIDINDTVRRQMILATQIGLMLAIMTVNEFL
AYAMEKPALPESARRPNLSPAGMAASREIREVWSEARSAMKARQLAAKEREAIFRRARPM
RREMLRKHMSLGNTAIALREGIHRNQWVGKMMGNPWSRAQFSNPSRAGRGEGQGIDR
>NUOH_AZOSE-sw-mb_inner
PALPPAGAEPVGLAYLPVAERWLEIYLPTITLIYIIIVAVIVQLTPVGLALFGIPRLQIC
LMWAAADLPIVLPPIVAPVLLVGAILAVMSLAAKDILNEILVDISAVALLLLAGPFTWGG
VLKFIAEATIMFVLIGMISVQYLCMSTIAYYAVEVMLGELLIVAYSAFWVSLVSLAALVV
LGDQVSLAHDSLMRQVLGFGLFHRWISGVGEIGGELGFPVSSELNMGGIATGFDLSSGGE
SLALFVLSLLLLALHAYAGLFLVFIATMGLVTGGFAVFFFLEHGFETVGMYGLAYLLFLS
IRDLIVAAFGFVWIVWLAMPPPWPFTLWSLPAVIVPLATVALAVRMWLM
>CRCB_RALEJ-sw-mb_inner
WAPVLPLGLMGDLGAAGGVIPNLGGAAPYAIGGAGVALIALNGALTVWANGGTLTLLPAW
TASPTSISASLRFGELASFGWNLLWTLLHSTGGRLNSLGLWTALLSGLFLYEPLFAEGLL
ATTTRR
>CYSZ_SALTY-sw-mb_inner
GGSFMFSSDWRLTFAVNAGVYYWVGFVMYGGLTVFVYMVMRDIPPLGFTGGSWLLSSIPA
HPLLARWFAHEYVHLVLVVQTWRSFLLSWPYAFWIFADATVGLNALAYVLINTIVLIFWW
LPPSEIAQLIWAGVWFIFGIIYGQVLILRDVDAWGEMGARMPVITGKIPILQVWWILIWS
ALNGGQLLVYTQTLMLQTTTPQLMNQPGPKKTLAVADVMMMDLIQVFQMAVNAQLMPTIG
AWVRARHHLWVKH
>Y075_HELAH-sw-mb_inner
LRAGGLNMYFGRGMMTTTMILNIRGMFFGIKTAMGTGLQFYKNTLTIIGGINIYGIYSRT
YAIISFYLLIMLHLVHYLSLVIFKHFANMSLAFGNYGYLSYIGIMIVGQIVLLDMLYLLS
LILSLSYIFIKAVFDVSIFGMILGGPPSAMAGGVTSTSSIGIVKVSISVLYVVIVYFVLF
NFGGLKPNTNVGNAIAEVGFKIVTNLTNIVIVVVLKIIAT
>LGT_CAMJD-sw-mb_inner
WYIDYVNFYILSAAMKQIKAAIHVVLNKAELAESFHYFEYFYFVLYFHGVQVLQGVLYGE
WIIGAFVYIYSIWIRGYHWTIDELIPYGYIVGGYTMLVFYFGLIFQGLIIYFYWGIGHHG
KNFVAFHSVTLIACPNNPRLLFVLIPRPLDLLRFFINLRYSKGAIFSFIGANKDRGFLSI
VFILGQIPSSLALFAQEACIFFICLQCSILFEKYEYKFQYIEFEVLGAFFQFGLQLLLIF
KGIYFIGGMIFYFISVFKNLSIMKFLFAMFG
>SECA_SYNJB-sw-mb_inner
TLPRSQLEEKEESSQASEETLADDSYLLRDEELSLKFIAPQGKDIQQLNSLSPESMELLG
LFRLTRMQDGVLHGEYDRQEAVRRVIMLGVVELLTAKKELRLEAETLKLGRLKTHEGPRA
ETWQNSVSVRGLRRTRNVDSSRNETWGVNCMGLVMSNEMRYRENTVGPSECNESNFVDNE
PRLEFRLAIPIIYPIRTSRDSEIAILFRAYYRAYRREPVQRYRASVELMIKAMEDIRIFA
HKIHREGFEGKDLGSEAEKVGSGSDGFASLKDVVVRNRVPFFLLDERAVLGAEVVHVFVE
GGKAQRTRREDQQIESDRHALDQVWRGHVSVEVIPVTTWHQTIGQGHLAGKEEWIILWVQ
EMYTSNLFENKEMTTEVTRETKELVATASMTFVIKDALTPSLRTLERADLFIFPKALNQL
TGKVMGAGEEEVHAHEKKVGKVTEEPGREKENVAVMAELTHSQESEGHGAGVHTLSHVAG
LNQNGNERDINADLKGQRMNDVRNNMADDGAPMGRNGNTAGAEAATAIYANAELTQKVQF
GTSAKKVANEAIVVDTAGPAYASSPEVNYCALKLPTSNGEYKRSVYVNLYAAVQSSILNA
HEEQPPHGEHVTREDHEDSALLKQEVLRLLLRHRLRVEELILQEYEVEGENPLIDVVQES
ELDMRPPQDLPLMAAGPLRRVLEEPFAKDRFFNSLFLDDDLILQLEDAGIDPFSDLKIFF
RHVQEDRMVIIYEQLVVRRNRRTMYVGRRVQEEKVVMRVQVYLRIIGRESNDLQIVVRER
EKKIYLEEFQPPLDEELPELEETQVEQALKEEKELALEEWSQALEYEAPEPEVLKPQVLL
AEFELKFEKEQMLAEPYRLLQGMLRKDERANNANEIEMGRNPEFVRRGEGFTELKQEYAR
QTQPSPPQMAVPTPARYATSDDPQNESFIAEVTSPPAGNNVGEFNSPRSAESDVAGA
>NUOH_XANC8-sw-mb_inner
NLWVLLLGHGKIGIIVEWTINHGLWAGWWWIGIILLWPLVTHLVDANVGLVVKVKWWTNL
VPPPLPWSIFAGPAASHFDPFAMIAISAALVAAPVALFDFPFAFHAGVPGLLDIAAAEFK
VNIAVLYIAFLGAMMKLQINSAVYLIGEMLAIMIAVSLVGGMSVYYIWSLNLSWSNKGSA
VISDQGPFPVQSIPEVLFVMMFWVSFFGSMPSGSAFFGIESIFIEVSGAFFFEPLSMYVV
AIAWGFHLFSHIGEVSGALAFSAFHWAFMWASYVTLWLWSLLMIGAYWILFGVNGGFTWN
FFPMGTIQKPAKGKTPYIYWMFGMFWAIRFWYAGPTYMLRIFFGILGFLKLWMFYVWLYA
GVV
>TSGA_YERPS-sw-mb_inner
TITINISYNSVASVIINIVGMLWNLLIAITSGTGGNVNRIVSWGESEYANVAYIAMSVGW
AIIWIGLHISMFMIMLMFSVIILTWLFIFLWMFSIVFKLSAEHSALGAFSSNLNVITLTG
GRFMRTMYIAWYFHAHGIGGSIRYEFAVAIGYVAACATPEPAMFAGLYVTELCSLMFSIA
GEQVKLAQIEATAPMVLEAQWEKQGKVLKLVQDLDVQWIFWWWTFKDPVAMQVGSLQLYL
FLTQMQSQWYALYSMVATSVISSMDLMLGSNMWIYLYSTSSIASAIALDVMFLVAAIMLI
VMPFVGLATLIYIFGNSTSTLKGLYVFMSGISSKLTTSLAYLVVLTTITGGTKGFSNIKV
HLHRTFHLLYFFAAFLKGLSHHGYHAGFGLSGLG
>XYLM_PSEPU-sw-mb_inner
TFGYPRGGKLMPVVYFRVFVVGLYLRAFVLYFLVLYWAYIAAVYDRLAYYYLLGLYGWIR
WPVAPQRIAGLGHWLLLTPFGGIMVGLVVVHESMASEWISHHPTGCELHPSPMEPLALSG
DKIHDTHNDHIALSMANMDMHTSHVGAKLGVQITTTYFKLSNNKHHLPIMSGTPTTRGDD
NVMIGKSSPATEILKLEAILIALRAQIVTLAPTAGIQYKYAQAWTTVPTSTALELSKAGS
HRLEQGPMDTLIHLGWLPGDALEIFDTRMTFRGYTHFPVKLIIVTDHRLDEYIHFIGHPN
APKRIERNGPWPRGIEKKRAIEQRPGAPGNFGLRPAPRSKELPLECPKGLWPLWAAWLWR
ALISSSLSA
>MRAY_BORBR-sw-mb_inner
AEAHEQIRLGATTTGRPCLATAIIPGVALLRMHREGEEGVGIRTYMKGRLTVGLTKRVMM
TMVGSAKDEWWTMVGGGSLAFVWTWYTWDYWVTTYVLIAVWDVYFGGRDGIPLIGAYTAG
VKLVSPKWMYAWFAPFQEAGLKNTVGQAATVAAFWWAMYVVVAATVLVTSKVATGDPDNL
VLSLVYRLVSYVNVFAILLVVFLGNSDLLLGGSVNGLGVVYLLINRTLPVDVGMFTVSTY
ELGAIGFAPWDVMNLPVCVEAPAGLADYVANIMGAIVWAALAGGLPPILVNEFGFTLVGA
QQFTSKVTYFKFFELLRFPGVQVEIEPKTFHAGYVPFVVFHVFFVRGVEGLKHQGKGQVQ
TTMLVVRRTILKRTVRL
>LAMB_ERWCT-sw-mb_outer
DLLGNYKRAQLGMKSTEPLDGSSGGMRGSQSTMSRDSYKVGGRDDISVRDGNSSVTATYP
GSSFLEQTPNKYAFYERSFDMTGYAVELNSEEPDLINGPEFEESMQFLLNFQSKSNLAGF
GTKIGDDCIKGAAADGAIIKLAKRDHSWIFGVFCYDFVYAIEAFGSHDNGLAGNDGAYNA
DLLLSPAADRTGPNASQLTLEAYDCFWNEAPLISADLSTNAFPLWWNQELDQNPDWIYLS
ASFQWVKDGGKLNNDFQAMQNAALSDGSNGGKGYSQSFYGWGLKWNNSYGKKVMAMNKLK
TATRHELQNGYGVHTTRYPKYWLASGYNERGEWLDYIILAQADKAWSASSRYSYIRYDIG
HNFKLFKRNKATWYTLRTDKIKKDNELREDEKAHLPDYGSSKNKWSQARGLRGDLWARYG
EEATFASFSTFNWEA
>24375049
NHQTKWLMLVDAQTLNALVVKILLQDEEYSNIDQYPEWVANTNSSLKELDNSLVPMKGAN
NGDRLPTGFEWINNAAISWGEDAASGWGGDLRLTAWGNKLSYNMATDGTSGMYLGGSELF
TFQHKANGDEVVNAADDITQYVKYTSKYNYANTIAGLLSSTITLQMTYKYTRQRHLNTAG
ELSDVPVANSGYAVAPAKDNATFVTTDLSKSYAYADADVPVWDPPVCNRGCGVGVPAPAV
KSSELAFDAYYIQKNENYDVNAAFVDYKAYFSKEGVSKLKEILYTSPSENNLCHEQYQFP
RSPIETMVRIYEEYGYEISADTAENPTLKADIIPPAYIVHKRSDPVIIHAKKVVLIPKRN
KTETLPTKTK
>ICEN_PANAN-sw-mb_outer
NGVNLWGGILCALWKVKRPHWWPKGAEKSPNVIKLMDCALSNSDIDPGIGKKAMGNSGLL
HAGTERAGECEILEHIQETDHPAAIAADDHREHAATCVDCKDMKVGHVLCECWWIIEAED
SRDTPGSIATAGNVGPPTGPTSVGQGLHDSQPLTQGDQSENGPAYQYSITAATDHQDSET
TSYTSGGSGGGGVDEASTYASATMTTQTDDTDQESTGQQEGSGADYYDVSALTVGGDTDS
GYISYAGEKSESGLGGGSIASLGETSTGSGQGTESKGTDGGTQTGYTGGIYGTILGADQQ
TQSAITSGAAGSGYTSLGYAQQSSYDAGASTSISATQASQKYEGGTSDDKSTTDQSSSET
GGGTYQTTTAALGAQYTDGTQLYYIAQYLTYTYTQGSSAGAAATSSTTQTSSSTDYTAGT
TKESKGGDTGLTASGGGGTQGDDQSQGDYGGTQDGGAGGLTGGQASYTSYAADQAAQGSQ
SATATTTALTLQTGQSAALGASSILTTQLTIQASGQSTTGGTTLLTGSTYIGGTEGYTTT
YSTQGTSTLSTTSLSTSGTASGANERLASSTSAGVTGNYLLRSGIEAQYGSGTTAYADAA
TGALYGQSGSGAYDAYGAAAAEAHTTGYTDAYASTLASSTGTTSATQTTTSSGLYADTGG
STITAQNEAAYTYGLYAASAAYGTATTQSITYLTANSTDSTTATGKETTATTAQGQLTTS
IGGASHTGAYGAQQLGLGGALTDESTAQQTRYYQSQQSIRGQQTSSASLGATSQGMYASS
GGRSLISSLSIYATGALFLASAAGGALISSLGASFGVSAYGSYSTSASYASSITYAYSAL
GRSYLIRSTTLASASLLTQSQRISTYSYGSSSHREQSLIQISSSYNAGIRTGGEPGKSQS
QCRNLVALATAGQNDKLDDTYLDNADNMNLGLDGLNDLKSMNGLADLNGGKTEGLAAGTM
LLLGCTARMILALTTLTGEITGVALVTKNVLSTRYGFITILGTTAGWAKIVNSKAITTTE
VPEPNDNVDEIEVI
>34557301
SLLQTNSHMCAAKSSNTQRGQEAIHTNVHMYAMASKQTLIEHSTSIDTSVVITIAACELS
RLLANSSPETDDGVLKNLVPIGLYNDLPVRSLESEPLALNILGIPRGNAIGADYSREKDY
GKDPSPAYSDKEEPGIMGLPLGIPGISGPDSFEPGLMAFVLEMMIIEGKERSRTEMAAGP
SLDEVNIALYDGEKDASKVHSKGKVSPTKSKKHPGSFGQPDKDYEAHPDSFYDVVASQEL
EPEYVENREGSGHDNMLLPKKLDYKFGEAENQPYLESATAYRENEYNEHESFNVTTSETE
AENWRPGTPFQENKLLIYTFKHSYYMVHLTKKFRAGVKWKDKYHQYYGKKRTAYIYTAGE
VQDMGAYYAEYTEQMDTQLVTEAKYQRSGSLYANTKLGDMKNAVMMASLMQTAGQYKRLN
RYDWYLISDLHSRSGLEWNLNEDVLFGNYVFKKSTEYFWDLFEQSSTFLWDFWFISEYKY
AREDYGPGFFELLVKLLARFSYDRYAVWGDAEKAVDTSKKYALVFLLYYDYELSISVLIA
VARNNDYYNVTVDLSELTTTAARYMDRYKADDEISGSWEGEGKTRGYEEMREIAFDSMLA
VLVAILAHTLLSDPEALAERDAALLRPRYPVDRPRSLARLSQVLLQTLGDDRARRHRTTD
YNFGLYVFEASLTIAYGLFIKEAMALERMGLNRNELYVNAGMGA
>MLTC_HAEIG-sw-mb_outer
VTIANYLQKTKNSLQKADAWNVTNLLIYGVHNVRPLLANQIALYMTDIYLLILFGYVMGT
VLFDFYGFSFVVRAYTSFEYADLRKDYSIIRMYIDNIDIGILDMDNYLDSNNIDASGGTQ
IQLPFILIQGTNVRFMALPRLVLGGSVKFHILQKTQSSAAVGLVIQLVSVRQVGISNATR
TYALYRMPPPESSENTGVAQRSPQRGSEAGILIGYAGQAGSYNLIHKLQILQAYMISPLG
FSMSIILIMNSIFPIYFGAKMILAAGMPGLLKGNPYRIIMLMRYAGLFYQFSYFANVGTA
AVVYLYEILIFYKFYQENSKQRRADYIQTRKYNVNLKAPAQINHPTQRAKVGKLYQL
>29346055
VNTEIYTNVIVASILVFIAESWFNAWPVVNTGFIVAMKNVGLEGSVWNAEGTYGLKNGNN
LGVQDVVLTNLGKNLQKIVVTTYWGLYRYGNNDHLVNRENEAAKDYRGLQKKVGKAVYSV
LMHGTLYVLGHSFDIKFHHMMIGYLHGVHMGAFSVVMGFASIEHHFGDNLL
>HRPA_RALSO-sw-mb_outer
ACAAGVHIRIFPVDLFPQQSESERSVAYEVDRQVTQWDMMSKLKTHLLAQAPLSIVAGKT
FLATYQKYRFDEMETASGFLFFAVDVALAAGANTGAIFRFAMTKFATGALTQRLSSSSTS
RARDPRRVIRVFVPRTADDPRRVRNYVVPRDEIIIRDGVYTDQDYVEGVFQPASVGQVTV
QDAQMSATVDSDEVSRQDLSAASTQPVGRGRRDSAVLGAGDMGMDTAGVRTRPVSSRQAY
GDSPGKTGSGRDGGSSSPSSGGVRIGGDDEGKSRIRRPPNLGNDPGLNGGGAVRPQVPDD
IDNGDIHLVGSESALALAANRDIPHLRMLRGLLDTAWEVRERNAEIALSIRLLAIFNNWA
SPLLAMDATYANAGGPASAAGDATARGLMIALQVALAATAPRGGATQIAGIRNLAAQSLI
QVSRPERGRASPPEVAAIANQRVTPLKTKYDVRGVTNFIPAIEVPVNVDVSVVNVTMVAA
PVILIEADTGIDSDLYTIVILSLLPTDVKGGLPDVQSISIQQGHVTISKSQSSGEQNVQE
FGITKPQQKLVLVLMLVGTTQFVRDLAR
>33591915
IATSIAAAHPSLTHSMAAVNIRALRRPADLLTRMPRRAVAVADIPCIIPTVAPRPSSFSG
QGPQLQHNHDQLRQYRVVSQPNRAQNSEHVQSRSYQPEYAVAAHAMLGALLGRRVANVDV
ILSPSQVEVIATTDTKTAGTATPYTTTIVAGELISAVDYATLSLEVLDGTVLGVAQVTRT
QNGMLDYRGITTDDNTDIDVILVMQFGIDGINVALGQKDPPIFFVLIGTPFPNQRILPPF
VGLRLIYLPRSRGGLVYLNQVSSVSRGVVNSPRVKVLRNERRGPEDDQSGVVPGVTVSPP
DVAKRINLSPWADIPIDLRYSYGGYTYANPLMYDLTTTWLWSGRLIGRAADNSRAPYNIT
KYNHQQYFQYGFGAGVNLTQFAVVWGKVPGATYDLAFWPETQKLYQNYGVGAAGGANRYW
RSTRALFDRTHDTYDSNASYDNVFQFDRPWAHGTLETNRSVWFENNVSAVRHGHNFDTER
ADDQGSKYSFYEPSDFEKFNGYLAFDPDPPFAQKGTYLFDQIPYLTGDTGALLIDSSYDK
FYLWDSPNLNLGYKDFGVQNYTPAFTSNRRNQLNGLTPLGNKRSSGQLTYNAFAFGVYTD
ETPPAPKSVSSINRFTNLTTYPPGTTNPVTSVQASTGESKQPDSKPNSGKSVQTRFPAFP
LWLLSTTGKDTTRQNETASSLSNEYARSSASESNTIDKQGRGTLWYALGSNTSDVPLYAA
WVKLKSAATANSRTTKGSTVGDSAVPASAYAWFSVRDYLLSVGDDKRWWVRGLLNNNRSV
FETVRGYAYTFKAAVWTSRACAYTYECTTGRWFD
>21230006
LGSSDSAAPASAPAAPSLPSLNDSAPAQPAAPRDRPAMASAQPQAMTRDPRPLLSARNLN
SIENLQVRTGVADNTGSDRRIDGTNTTEVQEVTATWVTRVQSSEVGNSQVQTVASSDQVL
GGGGVRTEYSNRPILPRAPGLGGAGSFRSLPISIYRLPTPGPPETRTRTIAYRELLTGLS
GTSDSGALLGRRGAVGDERDGRQNVVKRLEDGRVGSAERKNGRVVSVGETRSDDGGRGLK
LSLAGPGPLLMTQTGPNDLPRANLMTSFTLTRRGPDGNDDAANYERYTYMMLPDDNRAQQ
YGLGTEYNYTDLTLQFTTYLGGDANAVDNEWRRNLDYDGRTAGFLAVMGLSDTTNTETAD
DYHDSFRLAAMMARPREATGERPRTQFDLAEFTAYYSIAPATTRDTNTGASQFNGRRILY
GAFAARYSVDDVVWAVNARAPAATGYWSLDVKRTLSASRFYVVVGLAEDRVDEYFTQKGS
PSWGTVGAQVFHPENVSGWLANNSLSSSNGAYAYPGAEAYYANGYVAAYASAFSFWNVSS
DLCLGYQVQGKSPNPSSSGCYVLLAGSTDPSVRIIDGSDLNPIVLLDPAPGRVLYQYYDG
QWAFATSTTTLASASHASVVLGTREDRETARLHDQAQSVSYTTMRTQFEIVANQWDFTDA
DGVRTISRGDGRYTYARVVSRSYYRLFVRIPRNRQSWQRANGYTFGLRQDCLRNNNFWTT
GLIIQGENGTALDGMDAGYDCTIRSCGIEYVTIELVLGMRAADEVGRCVGWIATRNRETD
TNYETSGSTIDNLMYGNDAQGRETSGPLAYAMINLLTTLILTASRIDDNGYLDDIIILTS
FWARGFDTAGSVSERDLFGVTRRCRGVAFNDLGVDVCDRVWYVNWGYSWSHWVEDQAMSD
NVRNEYSEIGETGFNKIVGVRNYDYEENVYGTKVIVGFTILYEIYNTEVKGKVRSDNVGT
ETFFTTYIIIGTNVAFEEGFAYFV
>17229640
DVKAPTSIESLKSASGQTQLTVADGPATFKSGTSSLAPLKPSAIGQNASLSTNFQNSEVF
GVFRIVNGVTKYITKQLVEQDQKTTADGEETETTEEDEEIGESIEQTEKLDLRTKVTIQT
AATFNNVAQQEVFQAVFIGVVVVVLVAAVIITFVGTGTTGTALLTFLIGGGITQTAAADK
QQQPIDILEQPTIQGNAAITPNDGVIPVPTTPQEAEANKTDEIYDPRVAQTQVKQQTQDT
ARGGFLFVVDGSVFGAGVLNYQYGDVAFFAISEGGVAQYQDDGGELISIAGDPSQLARRG
EIEGRIPPEPAQEVVEQLRGYGAVLIVGFRQGYEIYLTPVPLPIGVPSGPLKKFLKGSAS
YLTSTTYFKDYEYTTFDTTQLPNDAFTDLPGTSYGFVDEFDQRESNWLTTYYDYALANDD
NAIKLRNQAYSNTFSNNVTSFNSQTQSFKYALSSNNQQQTSTDNEYKNTDTDNYRQLLSQ
TFDKQNAFSSVNGQFLQLISIIVSIFFYTIGFGFFHITNNGQLGTFLRNNDQFFTIDNFE
LLSSSNRNLQRNIGNQRFDVLNIFLQPLNFVLGVFRFFIQFQLQNKSDTRGNIYGGYNVP
QGPQSASWDVISFSGSGDDTFGSDVEPSSGQRKESTKTGVQSSSGPRVYNSYVNLTPVES
EGERKIDSERLPQEPFRETPPRDDDAIGTLPTRREERIRDVTLVYLAATTRPGELAPYTR
ITGLPANVALLSVSLVGEIFNNGNEIANTAAVINSVQKLQLERSENTEAGAGVLETTQTY
TGYFARTDFLGKVRTRSGSAYRFGRNLFNFGFGIGIYDGYYYDKYDDRNGIGSRRGISGI
GISWGLFFFIRLTRRFWGIIIDD
>OSTA_ACISJ-sw-mb_outer
PELHHPRAPPRPAPLHHPVRPPGLLALLMMAAAFPPFPHDCCPLAHDLALAASPPAPAFA
GAVRRTTEVQTGRRAQLSDGLEEVGNPIVQAGLNVRGAAPVTGPAVYTMIGDQDRRDAIL
DNARHDFDAVFYANQRLDGFGYIQRAQQVLRADQARHYGTFFASATRLTVRRRLLFRAYV
SGPETRITWTLGCARERAEVDEGDVHEDTPTAIVEHEDHADETCFVEIPRADDTADLWEE
ELRVQITITTPEPRTNGPGRNPPRLLGASSETLSGQIRFTTYLFPAIIYSPFWARTIRTG
IVSEPNRLREIDLFYGDDSYEFDINIRYRERRLLGAVRYGFSPATLTTIEFAGFPTRFLW
TPRYNQVDPPGRGYGYTPELLDDGNPGKARVLDRLRVQSGRKAFGLGRRQWLWKGWPLLG
ESASRSPFGEPASAEPAEPLQGATPYPAMLSAHEALAWYRTAALMALMIGQPAFRTWDSG
PFRFRDTGLQYTDVQDQRLDLDFVSEEGFFTTFLFDSALREPTNDDLTTPGGLTEYQRRP
LLTLGRTLDDNRTTEFLGLTAGYQVQDLTDRNGVPTRQPAVYQEDLRPLTVQFETQLLGL
TQFDWAFVVVFPNFVSARLSIQAQYRFVQAQRELWVSMVSGTGANGGRYDTPVYVFVGLG
SPTVSSGDMSTYYVPWQQGTLQSGKPPITVAGGSASGQSINYVRSYLDQTLDAYYVQTDS
YFLSLLISVLSVVNIDRQGILGEQQKVLRDRYRETSILDSRVRITFGDVQRTRVYGFVLL
QFNRRQLPSVPSPKLSQQSSPFSYTQQRRYSLDSPLY
>29347173
TMTKKKVKGSGCQMAFLQLMTGFGTPVMAIVCSMCSIKIGAAAAKSNQKNGCNVCTALIC
VTELVELVLDPVDAKSKRVSPRQVFGTYATEDNPVTTYFNGKTTKDASIDGLGTYEYTDY
ANGTDEKIPGNRNENTKNTVGVQTDVRVNVSANIVVISGNGQGVVDPKKQVSVLLTVQTR
GVIIGYAPKQIGLIEAGSTGKDGKLNGILMINGVVIQEMQVNNLHIDAIYASIVQAIAIR
NLVNNNQAYAANAELGNADNMLMGFNGMMGNLNNNGLVAGYEFDKYYVGASNLDNQYYMS
NKQNADLYGTLGYMYIYQGQNGGVKKSEFLSFTTNYYDKGYFTGKTMGGKFSGVGNDNSR
GSTIRQELASALPRSGSFIFFMSSAIVITQPPSFGLTIPAFDFDSSGTIDILHADTIDLS
LGNNVWWFDRWFDWPNLRSKYDNPRFYSRTFVGSPTLAGLDLLGVFGVYQGRRVGMGPSG
PKRNTQGRYGDNLTKQMYRRYVNGEQLTKARRQQQWDEYQNQQIKHQAEVWKEVGMEKAL
AKDFGGYMGYGVEQNQVTFGIWQIGIDASGAPKTGTSLKYASYGANGLDSSLASPSPTYS
PAEFEGGLNNMREGDETGTARELERTYLSWSTNFTSNGTEGWDQVEATGLRNHSGDRRLE
GRQDTNAYSYNGGGALQGGFFGYIKSGVGGINTTNNIYNVVTSFGTWTTGGYGTGLTSTN
KNNVNMGEILLKDAQLNGTNTKFYKYLFANGYFGEEGDENRFQGNKEVGFNGYSEEYGGV
ASGAVYVTVGLFLHFVDGLLVTNGRRVINAEADANYNGVNVEYKDSLVVVYNTVTGLQAS
DNYNTYGTRNRRNYDGGIYDRGNWYNVVNGVIFQGTISYTIEDEEYLPRSIPWGQYDTVS
SWTLSGWFLNDFDTTSFQTLDNNNNRPKTFNWDDGAFLKSDVVPVLAQQDIWKDNIGVST
KRRANFETRLYTRTNMRQSTIRSNTTAKGLRSYKVKKFTDIRKVKTLTGGVFSVFTPIYL
GPNFINFPLNITYPIGFNIGS
>1786555
TIASGNLLEFDKAYAASSFEALITSAGFLNFADTATTVYYDAFAGSKAGKASNYEANAIL
YIRALGFITDKPGHTPNFFDRDTVGAAAKGQWLGALFQQRVNTATSQTLYAWVRHQAQLL
STVGSDWSYNSYKTDRFYSWDPNLKYVRTLGPTVLLYRTVGGYLLTYDYYSLYTTTTTYY
YQKYLTLERWQGGQWSGQQTWQYYQWLTTQPEPTPGPPTDLGYTSSVSSGWAQYWLQMAT
DTKADDLTDKLLWFFTT
>16759631
LYGRDGVVDGIALVGSTRAAEEWYSAPALGRSSSQRPGTMLYRQGAYPGGLIWIDSRVTG
KTFLAKSTAAADLKFAPDNSGNLAEDAWESENAIDMLNNPLEGGAAAMADANYTHALKMY
YFKGPLPWYGSPSGAGIPTKFYEYAAASHMGYKGWWLAPAAPALGGTDSDGAGKGFGGAQ
HYDIGQASAKYENAFAKATNADFTGNGANGDSKAFSLMVLMYALVLYHWNMYPAFTYALF
QTGGQQTQDQFGFYFNYYYTAFAQGTSLYTGDDRVSDYRSDNLDRFSTYDDVNSRYFSSD
DGKADTRGGFDNPRRQEGYILSMGSRVRMDEFLLEGWRNTDASGQIAFVIEFQGRTEVDP
YWSWWASSLWNSYPDAYNLGAQPWTNVTYSLAQYYKADLNSLEDQKDPSDVDLEKAYPGY
SFFGPKIAYRKPIGVEKVGDDGNMNISFATKPRQNYANIIRGSFFQKT
>34498176
GALQLLSSLAAGASLLGQLSIQSPIATGLVGANISTSSQMSGDAATNAVLGTQTAGYHIK
TLQTGGNYTVTQYPTAGPLTSVIVKIILVPGQNNSLLGVVGNDNHNTGRTSYSTVDDNGE
ILNDGNGKKSTLGYQPPSLVKPPGLSYIWRYIRIMANSKLSYLNFNGGNASGYHSNTVGG
AVSPLAGETVGGGLQGGLQPGGQGVQGGGAGPVGLPLDPGAKAGAAAQDVLMGGEVDALA
VRSGNRKQSVANPGPMQYFWPGLAWSGAPDKERPNNYQFSARAQYAGFFGNFGAVPSRGG
NDQDPDAITDVSEPQMNPWTVTKIRLLAMVKVVHPTTAKIARFAFINKQLDELAQAVHNL
TRTSMNVYVWSGSRSRWRVDDTNGGGFLWPFSSSWQLFNQVPWKQDRKKQRRPGLGKGKA
GADLDYNYSITKSGQGDCDQISNTIANNLNTDTLTDDFNSQTAGANNDDGLSQTTDASTN
NFYYY
>29348974
QLTSGLGSGLVLTYLVGGTLWHLMAVASTTIQSAKGKVINGMKGPLILMDAEGMNTLLKP
VAPSLADAGVGNSMFGAKFVSGKTGVNEAGQVTVAVNTKVMGSNMVSVTKLFRIPLALAS
PVLVDGVRIYSIYSERNVAAIVENESSSKELAGLPGNVDVLVVQQKDGSLVQKVVNVEIN
NNMLSFPGIKGHGNSNMMPPIKNVKNYYVIVPMAYYIMIVVGGKKMVEMKNMHKKKGPPS
FEFGNEGYATTADKFSTGTSAAGEENGFEYEEPDPSRVNYEFNVRSSKTRNNQGPNFATA
HGDGIMTDNLKEGMMGLNEGLEKEKYFYYDRNSGGEELQGMKQNYVSDSNTHYNDASGHL
HSPYIKGITRYSSKNYTTNGGSNYQRRGFKQIYWTKYSHGDNGDNTDYRINSTIYNDYGN
REKLKNHSEYPDIEERDEKLGGGNYILDYVQEGTLLENTETLIGNTTIKKLHDLRILLVK
AYGLGAGLLYYFDYKLRLYDKLRDVGYNATYDAKYVDSYTEIKSLHLYLQYIFELQGRVT
RQFLGMRYTPFIFSVPGGPFFFRINNLDGNTSLNTRISFLNVWMINPELNGPNNTVYTPP
ASINLPISSSPNSNNMDNFMKDSSKAPNVINNKVDRTVEEKFSEAENMKNVSNVNAIFSS
KSGSPNAGNGNALLPLLYSKASSNGYWSYNGRGADAGTAASKWVGTSYKNTTKYKKGISN
GLGFNAVLSYGGKLYYESKLDGYKFNLRKYSPQYYSFQVNITLFSYYGYINRPSYLPGLG
SSSGRYGGRKKSGGGYANIKFAKSGSWNLIYSGPNNFSKIKRFYLNISPKAHRWRGGAES
GNGGGGGQGGETE
>13422405
AQAAPQIQRSQLHSLGLRKYPLSLAPVRRHAWPYQSALAWGKAAAARTLRQRMIAVARTV
VAGGVLRFTLQEAVRNQVRTGSDSGTNAGAPFDTAGTNGVATFGEAVTIVDAFVQAARRG
ADTVRRSSAGPELSRNLIRADRTGRFVRLVDMALFIGVITRFFFITAAGLGRPRRTIAPA
KDIDAEWNVDELGTREAKTVAKGSTQDGMKAASSYMSWESSMQLQIRWEVRSPADATARP
QRQYARDYYQQTYDYIFGLFKQQQRIYPILGKKSRKFDEGYFQGQCGQDAKDDYKQRFDQ
DGRFGGGYKDNPPHFQQYYPTNLGLEKGGDQPDPFVMFGGLNHPQGDAGNFDMKTFLDAG
ATARRLFESGFYSSYRAAELIRPTLLTSEETRNTAVPVAESQSTRNENFGEITFTTDRPR
DDQIDTWVFWGGPRQYDNQVDGDFVVNDDDNVPTDNFGVQSDVFGFAEGTFDWRQIWDGK
GSFQYAGVISSKRKKAITPNTDKVSVLTLTFGGAGAAAVGYAGSPKSLIFCTVAFNDVVL
GEVPILRDHDVDENPAGFGIAGFMVDGTLVLLEVGINPIFPFSLKEQIPAGVLGFKTPGS
LSGALAADSGVLNVNSGRAGGKADDSSSVSSQNDIKKGQALNQLVLSVAFRDAYARLGLT
CERAKICDFKPALQRKRLVLLTPAAATDSCNNQPQLSPEIWYTASPQGQIQRNRCAGSRA
ATAVGSSWDAESFEGIKDFGKAAKKPVAIGSAGWTGIAANAKTFFKIAKAIYVPREAQLT
CYESAILRGRIIPIINRGTNYNLGRNINGNDIQGEDRNGSAGDRGRNAAGRTYTNKDETG
LGVKVLKQWLDNLWDQWDNTDWAWFGVNKGRTDAFWLWDTTTGDKSRENVNFDVKNRWVD
FAVSKNFGAQAEWNGYFEQEFGETQFITGAAFIAFYTFMKTVTLVAFLSNESIGSFVFAI
VDENFGTQTYYTFVYTFVYNTYFGPYPAGETLTFETTTFLN
>27380987
SRVGVTRVTWRGLNGLVGMRSGPIKDPRLFQLGVMLRPHCVADFCAATMLQRVTCAIEVN
SGLAPWAQASAFLAMYQTATLLAPPPVATIFMGTGALAGASAAAWSAYLMPQANFDIGQS
NSYLPSPSSFPVGRDDNNGGSNYLKSFVLRGKVARRDKDASFGLFARGLKDKKPASDSIS
LTGPSDGGERWTILEYAPVYTSRQVGLPEYYGLQLGSIITVLDWQLGLWTTPDYGIIEVA
ARFDAIHKLYAAAQSYRGEARAASRRTQRDDASGTVISEAVYEAVAILSWSSPAAADTST
ISERSEKHPFVELGVRSDDVASDFADARDSSYSGDRSSRSFAGL
>16120647
VNASWGVTTVAALGYRISCPGCGLTTNVVDYIVDLTYAINFIAVTCIGPLISPGIGENGV
IEISLQYVSAIASSNTSNSGVTSYSLLTSSTVSSYRYKLSTGILESNLNLIDASSDSGSI
LANSAIHDSDIAVLSSSHSSSDYQADSVSNLDDSIIVIIPSDTDSVLSYISSSGHGDGVS
NAIEVQYNTSHVDNSNVSANVQENNINRTIGSNGSVTGRNSGAEASSGGTIAGYTGTNNG
GNYVNIVSISIYISYISNGLTINLGNSLGTSYLNRYAINTATNDINSDNIAATGITYNNS
GIYLYEINLGTGLYDLDTDSTVNYNNNLNLDDYDILLTIIYIEINSYALSLDLSIVISHD
GTANEGNTSIVTSNMSSTKKGTLTASSTGNSTSSGASSGGGNINLGNKVSTTAAMHHSKM
TFEAGSSNTGILSAQALIEVLLTTIIAATTLLAMLSTELIINDFATAAQIMISSAIETQA
VDNGNATGDYSTYDGGDATDLRDGRNGNLRNNGGNINITTDGNDSYTDDSTDNYEYTENI
RYAGVLDILTALTQRATNDYEQVINYSQATGSQGADRVTYTGTQLENTYGTLTAATGTDG
IAQEEGADAAIDDAQRNLAAGANEDTQAEAGGHREDVDETRGYLQIASNLHLVIEARLIV
DFMNANVFVVTLGLSGGLTLTDTMVSNALKLLNGGILNGDNTGADLGTANGTITGDDGGA
ELTGGNGSLLTGHHAGGLSALNNLTAGRLALSALLSVADPDDNSLDGDELGPLGGNIAGV
NDDTLETGVGDVWELALAGDGGGRSGASALTWSLGDNYRANDGDVVDLENRTTALSGNGV
LGFGATAQDTAVQWDLLNDLDYGFGKFQLIIFDATYLYLADADVLNGIAGQALGTDAGLI
FLEMLLQVAGVDTEPEEGVTLYLGQQYYYLEDGQFPEGPVLTTLGDNGNELLPGYGNFNA
RPGKAGEKSPLTSIRDKGQSRSDEGGVESSEGQVTTSKASWTSKTSVQYPQRSTLLVASG
MNSQLGGTLAGNSSADGMILVTNFDGDYSANTVGGGYVLRNNNWFFAQTNSGIAFIQRGL
GYQTRQDPRLEGVTESSQDRVDKDVQGGGELDMFRTVSVQDMALDEPGKGGHSSLSFTQD
VSTTSFQDTTVDEAQLQIILTYAGLGVEYTNGLTGTASQKLVENLVLGFSVEQTGDTSLL
TYATAAASALEIATENRRVLYNSGNGTAYGIVSVLVRT
>32265688
YSLLGTELLVIIYCGNAYLLAWGALMDSFICSCGPFSSAASLVQMECDSRLGAYAGDKMF
FGEVRDSEIKQNDVIYYIATQDLTIGISAGGAFRDLFDKLILGPNLAIIANFRDFSGILE
SYLLGSHQAQYADDTLYSNEDNYIEYHKDDLGLTYGYDLYNKYSLGQINGYYVHINLAKY
FFFPITAKISYGGGIRFFYSIKAKFLSFTKSTSRVSDRYKNKRDPYYGSLMGYLDYNTSS
QEAQQQ
>OMPG_ECOLI-sw-mb_outer
MWELLEAADIHAEAMVNREMMELQAAEKGAMYNKALLEGAAKLGYNENMGRAMYNAFMFL
WNLTDYEPGYGGRKEEEFIVLFTRVNLDGDFYFPHYNYNERVGGFHDVEVAGGDNPLDGW
DALDDYTRQLALVADFEPPTLEDATEYWTIYTYDLWVDIWDGDKREGTKTVYADNAGAMW
LNFTTLYYLRESSSGLEYLIRYGGARMEDTTQEFDWNLSGDNFRWDVNLTRSRDLRYFWD
FDAGLGWDLEESEWQLELDSDYQFKHDYGFDDEFDERRSGWDDLYHDSNDQIYLYYYAGE
F
>OSTA_FRATN-sw-mb_outer
RKKSGWVGEENWSDCNKHMMEDCKKTRVLEADMTFIPMTVGFTEKKVLAQCVCYKPHVKL
AKTLLTLKTSENSAYLSKKSSKAKNDPADDEGKKDSLKEVELSYLKFALSDPDKKKQDFK
ANIIGDAINQGQMEVKPRDLNINICSGGAQVNVSMNVAETMIAIMVGAVPGINLSQMPIA
KSADRAEIMDRGAGPSILGYGATIMEGDDEKDKDYGTDDYTFIDHTDSSGRESYARYYKA
NSPYFTGNNIYSRNNDIGFYGYDYIDNVFYTIIFIITMDYSAISTHDHRRYAIIYGNDPV
QFTYWASGPITDMASYDYFDVYTGNYGYQMGWTDWGVFQNQLGEINVYGFAGGFIEYNWV
KNVTYYKTKKTSNLLFIYDSRYSKLQTAYQNNRYLLLEYYEVEGQLITKNRQIKVYNFYT
TSDLDFFLYNNVDYYVKTLGLTVLLYFLLKALYDLTDVLVVDFAPYNTNYYFNVTYQQNV
NETDITINTKKNTNYAGYIPGVFGANNDQFGTGTGSIIAIFTLRKSGYRPLYFYKANNWV
TTQQDNVYPVTSDQTDDSQHTYIAFTFININQYSPTVESNTVAYTQTNFAQFGPLLYNVI
FLLTQLNEQEIFQTTATALDAVVVQSFQFGRMETADAADVGAAQFADGYYYQMTYQQMNQ
FNGFNPPVSQLCVNKTMLQNQVLPFLDQFDNDMNDMYFQFPPTQQNSSNNSYTSVSYYDR
GPHNIYSLYFEKHDIFTDQNANWQLLTILSTQTHNAELTISATAKTWNAAWSKKLTEPAN
ADIQFALLEFYLINYLVLLYNLKLKTSAQEFTSDNKLFFMGDPLWREQNRGFWQEKAALL
DNIIVQDNSDGGNIVRDITLEERDYSLT
>BTUB_ENT38-sw-mb_outer
LFVATIFVAKLVPQVLKAATTSTTSNKLFTEAVMLSDATATKSTTVPWSVDLTTVVNSMV
GSVSVPITQIDDPVAHPTSHSLTDSGTGTLFHSSGGRILAQGVGSQVSGLRMTMLQGDTN
SQTVTGSTGGSSIRVYLGVYVSGPVGIRGQAGYDSGAGSTQGQGNAYYIRGLATDGVQKI
QNGDYVWGGGSRWRVFRTTSNNGGAKRSVMDDYGFLTNYFYNYGFNSVNTSNTYSTINYG
YQSQYSDSQNLFDSHWGLLYKLNYTQYPDSSSGYDTYVSFDPVDFRYLQQDLLLYQFSLQ
GAGTNSNENGTDDHTTDLDPTDYNGVGKTGWNVQYDTNKKLNVLPNRNSDQGVENVSQNN
GQWALEWQYAGRSRGSLDLGFFDTGGYPSWAFLDRIGAQYDKNGGASLDRLFSELVDAGG
YEYQEKNLLVELYLNYGAGYKISQGQLNDRDVNSSFFQEDNYSKAFQEPIKYQYAVDVGD
QYARVTRHYKYAPVDAFDALWLVLQAVVDEDEAALPTNFFLDLYYTAFPLRTDYDTLAQG
YKRGLVGYDDYSDTTLLVNSLKYKTVSYTKMKFVTYSDWSTYKEGGYKYLKKHDDTQYNV
FATTETYESTGTFSE
>29655268
DTIYIEFIILLRLTPWSADFFTISILKSLLNYRMLKQFQNTSSFSPGFFWDYDIKQILSL
EISGFQPSVAWPTTYNIFFFIYEQNTQKFYLIYSGVAVRARRVNFPYLTGVVQLIFLYLQ
ICFDVRTFVVDANSFITAEGYFQFSLGMAIPYKFPYALRANLNELNVYNFQMANLRPIDA
MARYYYYYAIIAFNLGRMKAVVYFYTYNTVKPRGLAFMTYLYGGLAYTYAAR
>OSTA_VIBVY-sw-mb_outer
MIQISSADNTHDLQHFTRLQEIAADVENNQPALKARERQTDAENSQRETAARNVLCQALN
EVVGSSKITTIAEQTGTSVALTSAGVLNKNQVDTGNGQQNTKDDEQTVTQNGGTTEGVDI
WYTADIVNTVYLSDLNNEGRYGDEALEREVCDMAVMGIGTSNFENGSYTFAASALVEAPL
KIEVEPLPVFTSVATEEYEGEIVNLYGFVSSVTNRVTEPFEHPFTFSAEPSPPRYPEFVR
DEGAWNGFEYWQWKWGQTGTGAIYDLKEYLGKEWTLYDELVYQAGYKERKYFSGGTEAEL
FDYLILQMQFVLYLSYQAVSRWSQMLLVVDMSKMDVSLDRDQDQFRFGLYSQADSVDIYA
QKVLVLQNEFLEDDNPHHNAFTFRQDPNNPALHILLLLLLDLNSFDYTEINNQTHFQKNL
LRDDLWRWTETALHIYLIQLDRIILQTLLVPWSDLDTRIRRRLAAAILVTLTLLRARILS
LYGYAQNPTQQRLAYDIFNTLQDYDTRYFAISQAIIEPDGEASGKTPIYVGLYIILLLSI
RQFKSEKYFKITSYSLNDDEQLAKFSEKKDDTKLNDEGVQTRNYKSAGLESFIYNNYFLT
QLQDGFYFDGKLIGFTIINDNARDMFHLYANNYESDGGDDLKYDFLNETLMNNFQDGTFF
IMESAGAGQNIFWRIQIGEGIERTITHTVGYDGDIKIFWKTEDAYVHYTQEQWYYIYLTY
KVYQRVPFTAKGIPISFNTVNDKKNDEAVFLYFINLETIYYENGGDNYLNAIDVYA
>34495949
ASTAATGLVGDVTTCACLSDAQAAAALTPAFSCLRRLAVDLDACVCLPLKEVLVAPTCVA
GNDSRGVIGTVISNSVGSVASNTVQVQMATTMTRPAMNVANSSSGFTMSAGININNHTNV
TEGAPAGEGRSSIPIGLRGAYARPPEEEEGSLIGEGTAERAQNGRNKTSGRGIIKGPLQA
TDNQSDNAAANSPNGDNTRHAAGVPSGLAHQDDSSYLFTAYFSPNTGDVGDNTGGNPADD
SDLYDSKRTRDIISFNIWQLSKDTQAQSFTWFQFTNFWSLNYKLQNKRSTDDRTSFARFS
DDEEVFGDQNKVRSQKSLNHKISIEDLIRRTDAAVTTGIYTLGKVTAVLQIRDQDLYYQG
QQTTKKKGFQQTYYGGELDKFFPAWTGTLLEHDLYQYMDPYGTGHLYLWGGTGYYTQQMV
EALQKWPTSASITAAPDQSDTGTQGDSLNSPDQIQDSPWQSELSSNESALSLSFGSSKST
EAWTLERPGALDLDLQGEGKPELLGSDDLRRVPLGDARADRAEATASLTEVENRATTRVE
SFRNAAGRYTLFTRFEAEETREGYNDPNARWVANNEEVRLAYYRTASEAEHYRHNDRATE
FYQGNGIFGGSNFSQ
>ICEN_PSESY-sw-mb_outer
RDWAAAGWVEDATNACYWLVHVKVGASTDYRAAGDSCAHGEMRECLLAWVALNTKCAWGC
FSIDTAALSIVAIIMSEVSSRALVHASWSAPAAWSLSPALAHATHFSVTVEADEVAIKAM
VPVNAPSMPATAQLMLTVAIVPLEPMPANSTVAPTVVTTAVVSLVSDMSTVPVLFRTTTV
LGSEHSITGALTSTSVGANGGDGWDIGGAETSDAWGIGAGAGSGSSISVGGLDGTLHSNS
QQDGYSANSGGSQSQGLSTGGGTATTAQSTGGQSGLTLTQNGASAISQASYSDSGISYYL
STAASGGYTASGTQSALQSTYSAGDGTGSISGSGSNSTGSGASAYGGTSLGATSLTELGS
TGSYSSAIGTSGLLYGSSGSITDTIDLTGTSGAGSGSSTGAALGSGLQAESGTTGSLSDG
GVIIATIGETASAYSTGGGAGYGQSETGASGDTYSGDGGSDYGTTSGLTATGTLYATDDA
ESYQLGTSTTAAQGSGSSATGETQDGYEGGSAASTGGGGADGSYETNLNLGSGEYQTEQQ
SATYQSYTGTETQGLTQQYSLQGTSTTGTTSAQLQSAGSAQTSSGADGLSSTVASLSGST
SSASALAYGLGLAEAFGIGAGSENASGSGGGSGYYAGAGHIYGASSASITGGGSSSAQSL
TGGSYTTSTTSISRVGNIAATTGIQQQGINGIMSTGGLETYSLRATSGGTGGGGTSSYLS
AYSATGYAGAGTGSLQSSAGQAFSGAGGTGGYATSSQQSSSGYQSATYGSTTQGKTQASY
SYTTTTTLTGGYTGYTYYTGGSSTTTGASSGSTSATASTYSSGNTAGQQAASTYSSTSSQ
QETTLDQYYYYTLETGTSASGLYGAYVSTANTGSQSSEATSRAGSTYSAQYGYYSGSLGV
ASSLILGKDISKSLKSQGYGYATGAGSTAGALTSIFAYTTYTASGAYAIQEAQTSQLSTT
QSTGLSGAGGTLYSYIRSSLRLASTLYNGGYGASNSSSIRSSYSTLRQLTIGAQSGAGSI
ASSAQTVSGSATAQAALAAGFGHLNKRKSASGSDQLQDALATRSLSSSSGSSHQDFVITL
INRLAGATLRNSNGNLKLDLGRHEKTLAIRGSARHQKSTSTDGGSKRSKMTALLTNGHQL
NWEERESVIEGRKGEDLIASQDEYGSDYKYSYSVADINGLRARDLEVRLDIIVNRIYQTT
>29348036
IDVIPLDPIPSQMLEYVDLKDAASQTALALSYQEGDCLSSGVMPMDSADRPDPVDADFEK
SSLGIETIIISFIAITYIIKGTTTITYKKSQLTKSLVGGLRTTLKRGIGQQTTGDGIGIS
DSANGNGNVGGSNNGVGVGISIGSINVGSQITGGGKNAISPVVPKGFGTLENGPFGVFDG
SAKGATVVIVTLRSQIAVIATDVAVVMTITRTTRGAGTLLVVTTVDGAVSESKGNSRQGA
YDKNLDQDPHAQDDPALQHERQVAQDDAQDKIITGALQLLYIRVLALADLRVRVSFAYTE
TKGEYGYFNYAATYDKSGYKKSNLAYYGGLNSFSDGYGSLATSALDTVDNTNMGNSSKKS
PLSEGLPANKNIFLYMKDWTPFQFALNGNEWDGTKVINIVDTTGAQKTTNNATQPGAMDN
ALINRSRQKKTGTQTMENHHHQNLNYQKGFLSKNNRYNYGTKNTTLGGTLGYGNTIEAQT
AAYLHYLSVGRQEVQAEYQNSKKEKFHFRLVQTSHFYYGELQLNFYFMAYKYAYLDDLKV
ITLDYSSSLVAYMDAFQFDFMLYASEGFMVDKRAFNNSSSGMARLYANDYGVLQAVSNYL
KELREYEFYLPKLPQFTFDWYVRYDLIFIVLWQAFGWGTLANRWVLPPKKGKQKLKDIRF
FIKNLGGVNYGVFNGISSVININDDSIDEGKDSKDKVYFFWKGEGERDWKSKKPEGDNWN
SGAQNDGSPLKMYMNIYVNGTRIQFFSVNAIVSYSSRGKININAGGKMIRNSQGKDSTSG
NVPISWNPAPQQIFYKNAQWAGPFNPSWKPIYYIASGWGDIKWKAAQSQQWDIYNNGGDP
FPLKSFDDKGYFFFYKIQPLDMLRLPEKGDSYLKKDGLELGKSYYFGGFSGRGFPFFGDD
STYSSSFNNYPLGFPANPGNTGYYLSESVNIWLENTFWYFYSIFSNIKGREESSPGTKGA
EKSLDGKESKNVSFPVDKEPEWLEAKWYLQLALQQGLPTSGKVGLYDGGGLKRGISPVLI
INMPFMTPPTNSPF
>29347800
QMQVKFTNGHMRPQKTKPPAVMAKMAKKAMKVAAVGGGQSLISAKVVALAAKVFGTVEHV
GVVLMTIGPIFGTPNTGNFLTITLMNTYSNAVTLGIYGLLTSPITTTNYTNDAFVIGIST
HDSNAMGSQNAGSTSASMSAFGNAAYTFGFQWPVMRAWDMQNMGSGSASMRAFANVNKAM
TLRTHKNGEAANFNFLNNNATFELKVVGVKGHFSKGKNESYKYNGIKNSHTDSNKGWLAH
EQKCFSAEKYEGKRGEKKNELNHGENEYYEKYLNHEYLQNKDFGKNNHYAYLDDTEENAP
KIERLKTIYLDTEFITNSAELDSNKKTFGFKEGYTGKFYKEDVLHYLGFDYGEAEYTTYS
VFLVANRGEVVIWFGYNQYLSDNFTYNAQNRSLKNYEGGTFTLNKYSYSLDFNYLNSGFR
PGQSILIRSYNAYTNKGGLSYFSLHILQLVYRFRWDDGLADADSDDPPSYNIDKKLKLID
DLSHGTDVYRNFNAALIPGSGENHSGSILNGKAFIVSENPAKYYGAYYTSWLTFSNQLRR
AKVENYMNKIEVWTIDVNNELDDAGIYQLLDSGYIITWKLTGKREYIGNLAEFWLWVVEN
AAASFDQSIVVSLAISVKRGIIQATVTLDTPLGGIQASSLKLHDFFFITISTIFVLVADN
DVWFAVLYEFVKDYNTYFRTGKWKNDYEEKYTEVSTGENVRAFNSSLNEKGVLTLVLSVH
MGSNMSQARASAAFSGAGGSRAV
>17230734
ENNLPAEAPLIETIAILEEAIIAENNENIADLGKYKEEVNDNTKGFAPLSTAQFALYTMT
DDSSLDELEGVNNVPTNLLVNPESKNSGPEIIAIQQKVTVIPDGSGIQQDVGNNPGLNVL
LLVPETQQLGTAAAPRKTRTITPGEVIILGGRNLAESAIEPEQANLITLNREAKREVNIG
LEDRLVGSLGGEILLRKTYYGQDIYDGYSYANSRYLLGGGRYPVQNGERNRRDQQDDQDI
TGAFNDDTERGAARLDNSLLFGGRADYVSGGTGVYVQVRSNNTKRNEDSTLAAVTITILY
GITIQDTIKDTSTGGYLKSRLKGSRGGVNIFTRRYYRLAGANNSGDNSSVTFDKALLTSD
NLTRIYTQGRTNSISASDQEETGFNDFEALATEQNENFTFTFVLQGLSFFTQQNERVVNL
IAVSLIWNYDQLEKNYVNSAYKLQVEISQLLDQLQSDSAFSSQAKNVQARVSDDIAQSFS
GNERFFLQVGPLEDGYFSSAKRPTDYYKNASDERLIANFPLTEPNNIGGTGNNSLGTYDL
NPNPVLPITPAPSRYNLGKSFKVGEGVVNLVRKVFSSSQEKQATAQLEKLVVSGVTSAIS
ELDRSLYFYSSFRLDNDHQDLGRKSIGQAGSRSNALRFRFDRLRSLINDRPIRNQFLGFN
DRQVFRKETANFKGGVRVRDQAYRFTQPAFPFQIAAQFNARAAFIIPNAIFDVSYIFFGR
LYTNPTLQGPYSQIGPINSTIQAESFVTANDWPIDITQAPTAQIGTPAYGGLTPPTPVDT
GDTQYYQTDVLTYRIPNQDFAYYQNYLYTYAYNTDDYDDYIIAQGQVLAQDYRDILDFGK
ARATYDLFDYQFTNYADSGVTYQARDAFYWNRATGQA
>2313307
EAYFTRVLSNITLSTGGYAQLFFVVGIYNVQSLWIYKNLNGTRFYIFHTPQIVFFLAASL
GDALVFWSGMAQVWYVATEPYSNKLNQWNGDEGADPHTYNYKWGDAGGRNYLEGLPPPGL
AVLRLLIIGMNGGDKLAWFSLSLNGTPLNPDRIFLRDQVFKYLSLHNVEPNIMIYYGLGR
LAARLWWIFFWSYWDYKAYWNQRKAIAQFTTSNYNFRKRIPINKHVNELKYTNVVYPISA
ARYSPISKALYKAFIYDLYYFDKYTVKTPYRAYLYFPSNSSRWFRYSLYAQYLLYQPYRT
IQYKSSRNAHNAYNDSHINIFDFDKDRYFAKSTWHDYSSKIVDYYRDPYNRYSSGAPFDL
GMLFTFISYGKTNALYLYYNNGSMKISYRFKTVKNSFGLSGGAYLLLTNLKIVGGVMLTY
NFTFVGSLFNYNYQTGGGTIFRQMARRSQI
>34499284
YINPKASKDLANSEASKMSAAKLNWKPYMIAKDKRISGKYLNDVYNNASIAWPSNSYMQN
VYGLLGIKTGEISAGFFGTKRAVASLDPGSPAADEDSKDSFQTGTLLWSGVGRLGSTGEF
GWSNNFGQPYPTDQVSWMSTEGSLDRMGANMDSSSLQASAIRPRAVGDEGSNESYEVGSV
HRYDAGSIGVSDKNYEAYYGNSRNSAFFYNNGNYFKDASNRSLADNYNWLDNKASEFAGL
GTTYAASVFVTAKGLVAAGTFSRLAAQSLLNAVGGATKYTGDGFAAGGVAGYLVVLYVGG
SSKGLGFYDVDLLLASYPGHYLSLRDDGSDYLVYDVDSDDAFGPVADTFSGWSLYSADYY
IGRRIILI
>33593042
AARAVYADASGLPGVGASPYRAPAAGPPALDAMALIAPAGEAQDVGAMVLAAALGSADLL
TGDNGTKEVSLNGDEGQTNVTGRLFLRIGTRENNNFFVIRRGAGGFDGTAVGGGGNDNGT
GINLSGDPGLLYEAGSQSDGLRQTLIGRAPDFGTERSLQIYSFRNTIIALAGATTIEGTS
EAVETRIARRSKVAGRRRNKRPREDPRGPDIEEGELIRDFPGAGRSARDGARAGFLAEVG
AVVLPDQGAPRGDTNAADRPPAQGARRPQGDQLRLRDQILRARTGAQTPRKPNRVRLNPT
MGALESGGGFSKKSRTYRNYRQFDGEYVFEGMFILNLMYGLYLANQSFEYRGFAGWFNKY
KISFSGGPSVLYVKKTGVASGNRAGNLADADKSALNMAGFAKNEGAVALINNNIMFETMV
MTYSDFMGAYIDASDASDRTLQLQDVLNRQQFDLRDKYIRDDQGQLSRDAYRADFDAQGQ
NAYLGDAAHSLGQNAHTNHPPPPHAEPVTYGGSAVAVALGDAAAAALLLLADPQLSVGLN
DDEQFGFGGVGRGEVGGEKLGRGAHSEVGAKESAGKGGGRGFDHSTGKEDSVRGQQDAGE
AGAQRGVGSLDTIGDIGTLDALGVLNKVTKVGNNRATGVGWTAGTSVIGVGVNTTTTGTN
NEDAYEDYRLGYAIRHANAPRATSVRGAGGDGGPANMLYSSRHNAALRDISTHGDDGTNN
GFGRRALFTFFTGS
>FAND_ECOLX-sw-mb_outer
ELRKHLSYLLSINLQSSQVSNSSLLHLKGANIISGETSRKTSERGTFALFGCTLKKRNVN
KECCEKGICLSCDIIWLYVLERGVGCIDDLNGVECENECLYDVIKDEIENNQGEVKKAIR
ATDYEALYLQNKGLAGDDASLGYASINGFSGYPHSNNGNFSHEKYTSQENMDNMPSAYSL
DDGTNDGGDRTLYLEYSYILEGVSDLHYKMDGKYDDYYNENIGINTTYLDYGHFLAITSR
KKVFMVARVMVNGMINHSNGKSVSGGPHGNNPPGSVGVNDSGVGAVMIRPRSSPIGINVN
DITSFPGVSATWEGNGMLAINAPDAENELRYSSIGPVLWAWTNTNIIESSVNGGLEDNKE
GHESGLLELRSNDAVALGVAQGVGENALNSSEKLNNASEALTILAGISQGSNGTLALTSA
GARFQENNFAFKPFSLNRQKQTSGGNIERSFYAENYGIVVTYLKYEKQLENKDKFNSSPV
RNSSDVMNAIKQQSLKTFNGYNFDINFNGAGTWSSGYRSNDKIRSNDTTNNIHSVWNLSG
NAATNSGLKVAFNRTSSTNLENTFSYSNMNSIVFSTDMRGDTRSVTVGNGESFNSTRVNA
MFGAGWGIRNRTGTNLWQGNFGMYGIRGGLDWGWRMSSMSSSTNGIGANSRSGSGGGAYN
NQKKDKNINNDKNNTSMKNLTEKIITMVVHHKKNNTVDNNEDMPLPVKSNIYNKKVSVDM
LTDELFNSDANIINRDQIINSVTEKGSMQITSIDTLIESDIVSNKLLENFSLNKDTSFFT
CEN
>OMPA_NEIMB-sw-mb_outer
VSKAATKAQYGSASDVVLVAGQLLEAAQGASETAQDTVAGKKVSLTLNLQALVKLTYKLA
SGKSQAGIALQQDGGKLNFVKGSLRQGDGASFSGIVGQFGQSIGLWASKVTNGLEGGADG
APLSMEEDPNVNGNEGRVNVDAFVDFNIYPSSSPSAFALQLWGSVVFGPGLYIDSIPPSD
ANFVVAVSPNLNNKKGYVFDVQSTNDVFPAGGKYFGPTVYVGTYNKLPPNPYYANTNANN
QLALASGIQLALEAAGLGQVYNTLLHAAARLGRANYLDGRNAIERLNLEGATLLGAGANS
SDGIGSVGASAATKFDSDSNAKSIEIDGSARAYGDDFITDDKYKQITGHHAEADYTVSYK
VGVHNSGITRGVNWAAIIGVRGAGSANAGYSN
>22127446
TELEEKYLYEPGLGENTRLEDRISSENEQINHDTQRKQEFEIMILYYAGEIKNANFRNWI
LKWTLKHLYDFEPVVERNLAYALYDYGEDVRHGHYDKGYYRPFWALIDIIIIENAPTIGS
MFNPKFSFMTDNQFGNEGTSNIGKYYFPFRGIIAGQEMAKKSNYNEDQDFAQYYFIFE
>YDHQ_ECO57
KDLEKASGAVGLVVGTIGTRVQIQKGEGAGAVVLVKGTTQVSKKTANWVNGTWQTTAELG
SQLTAQTFVTAGLNRCTETLFELCYATVNSAFGLVLSEKLNNIEYLNEINGFGKHGDSEV
GQNVLQEVTNGDEGVNKEGCSLNISSEKGRIAENGGLFNETGEAVLVTQTCLGETNNIKR
LNRDAGRENKDGLSYGMNYVLGRRTGSGGQDGAVIADIGGLLGSLAEDLLLLTRADNMDG
GENGTLAISATGVAAADPIGLVLELVIMLAPGLGEVVEAMADLTTASNPLHSDQAENANL
QGQGGQQIADNDGQLFVIKKWKINGEIKTWKVDTGRSTNVLTQKKHSRKSNGQNTVKQLL
LFSIENDASQINVASRLPDGPDITCKVEVINTISRLPRKNDIGNGNKKADASQDAEII
>ICEA_PANAN-sw-mb_outer
WGYISVKNFLTLMLINPFGGFPSPGSWLAHLDSGMNFDESSPCGEKKIGWSDLMICGRMG
DEAKVVVQAATMYVWASAQVHCMHAQRDQALSEVDIADVIVRQCSYIHVFQAHDEAAAQV
ITPVASINYSIIADADAATITGNGIIDVTLKLILEQYLSQSGRGTTTSIKSSGGTGSLIG
EGTASASSTQTSSYQKQADSQYGAEADYTAAATETESDTATSGSVVYEDGGGTGQGSISL
STSQTAGDTGENSATLAGYDETTYTLGKDGYQATNTSTQEGGGLNTQTTSKSGQESAATT
QGLYQLSAQAYGSYEITSTGTATLTQAGTTETEATGIGTGGADSGQAGTSEASGGGTAGA
GGLALYDGGGSSEGYSGSAASSTDADDSTSAGTTTGSLDYATSSSSSTQGATDTTDTESS
GQQTGGTGEGEQDQTGTQDQDTGSASSSQTTGAQLSSQTTIDTDAGAQYSLASATSQAIT
GTYLTGYTATAGGASLTYTAGTQTGIQYSYSLTLSDYTGGAAAYYTIAASSSITGSLGAT
SLRASAYGSALSTDITISSITGGSTGSGIYAEGIGNTTSYSGASLGLSQSSRSSGGTSNY
ISGYGAAQGGQSAAEYATDLAANGAITITGIAGIYSGAIDSYDGGTADTAGEYGYGILIG
GADYGSGGITYHNYATSSSTLSYTGAAAEGTALAATDDSQTYTQTSETTATTGSGQAYAD
STTTYGGTQQTSTLEGQDSTASTTQTTTYYSTTAYQNATGYTTTYTDTSTQGVTAYATQT
LSTTSYSRRGSGTSGALDAQSGTQDQIGLAASTSTSSGYGGTHSDTYDTHYDGTLGEYYI
LTDDGLGISLTSTTISAGGLGSASGYYGDTLSYTSALGQQDTGAQIYTTDSYNSTSAGGI
YYTITGTAITGITDGLIALTSQTSHPQPHRGSGTTGSGYRSISGYTYATSQYYTRYSSTA
IGTYGYTAGSGTDTGSTEGASAQSYDSLAAKEGGRGAGAGGFGASTSGTDTYGGTGANYF
MSSGGYTSSAASSTTSYGGSLSTTSSYALLYSGYQTYTSTTQYGGTHASESQATHLGMIL
YSGSLGLLDDSSLAAGSLSLSYSAGYSLASGYTYGTGISIIGIGYSFTSSLTSSFALITT
GLQGRASIAGQSDLSTGKGTAGSRGTIGSAMGDSEQGSRSILAIANGIYAVLTEQAGLSG
ILLMNKGAGALMKARLILINALCTQDIADGDTDSYYSNDGCMGGRCLNRRAAAGALASDG
KGGNLSRINIKKNATTDDVPKTYAMGDWTKFNGNGVKEFSKTESNIFIDYFTTKNYKASK
EE
>24375993
AKCSSKGYSAAIAAIEIITASYASALSYIAISSKIRTSKSAKSTCVDALAKIEYVSKKKA
NSSVGSVVNRDVFVETSLSNGSGSKVLGLDGLVEEVPNTVSDGGLVATQVEGIGGSDQVL
DTKTPRRIQGGTFGVGSIPSQGIRGDGAIWFISVGLLTPGFDWWEFIQFPTGVVRQDAGI
LFPPLQDWFNNEPNAQQYNTDQELSPNLDLDPWFWQWWDRDRQLVLYTQQVNDTPEGYIV
DYKPQGWKDVSAREEDTRRNWTRIKFTSQFLDIQGDPKTDSYIDRSLDYNGYSVADTYWG
VMYFFAKKKLYDYYTEFTSKITEEELKTAVQQVEFDDKDAYMLDKLGIFLATASFKYAFQ
AEGIIMDGQEEEYSGVVDYDYRRYLGLVLGVLYYLYGTGIDIGFFRVSFQGYFGFTFYVY
GASFSLKPLDNTFLYLSGSFDRSSNTVTLQEPQDLLLTSSGLSLKSALVNNQLGPYLQEN
SVSDVSVGFFYAVDNNATNFEFYGSVLSGYFSNYFNLEAFASENKLNEFAAASEYGYVEY
NQVINEGPAGTYAVWSNASHISNNPINIDWGDTLKTLMVQESNYDKSLGNGNLGGDLHEL
VNFSWYSNAEDTTGREEETALSGFVFHFNFQEIPVMDVQPYDDDANSRLVSEGALHNVDT
RPMIPDIFPRAMFSPSDAYPPMGSG
>13423243
IDLTMARAQKMKQIVVDATLGELWMVARRVEVEWIGCRMPLPHLNKNLRWAAPRRKRSPT
LIEGAALTLASTLAAADARLQQGLPKLLEVAAIRLQPVVAQAALTKVLTTALRALSAVGA
PLKVVSFISIFKANGKFDMSKIKFVNNVDTFYTGATIMNTQLTNGSRGNVNGFTRRMFDG
VEESGGVFVGMDVREELLRDNRNLTGYVKRTEETTFEMTGGVGVAALLNLYGYFRVFEYL
DDARMDLAWRVFWILLRVGLFRKVGRATNWGLNLAVVLDNIFYRRTGVRLLGGVTVTRLY
AGGGGCATRGPGLEAASGCSNAGVTGGLRASSDFNVGKSDVGFARKTSLTFVGFIARHAN
YVIVLYGSKPVIAAQREAYAAGLGASDAAGEGAYGSTDALATAILAADEYAFTLYITANT
NEYFDATVTSLNKQQTEFSGDTPGSSFSDRDTAMVKYEDDMPGLGSGVATFGANSLLAQS
RQRFGSTDQQNYLVPFTPSFNVNAATANWQLMLSATYDLQFATVLYQGLNAQGSQNGFYM
HYENHKTPVPILTFCAYENLETLCCQVSYPKPEVAPTFYKYRGAIVPEEFDNYNFYFQGY
FTSLDDLTGYTPLGTNVFYKPDGPPAPDDGGDAFGDVVAKLTTYLDALRAFKTKTGKNTF
SGLGAVAFPGYYFYQQKYVVNAKIIEEPYVYGAAEKGNLYFNGIIGADYVYRFIDVLSNT
PRRNKIINRNSALEVRGGTNRTVSVGNNGGVALMGLTDVGGDVVPGLKRTPTLRLKEKAG
TASSNVNNSNGGTVFPVLSQTLIVQTTSIVTLVTASTPTNGSGNGNCVLTVLTVTIQGSV
LWKEQYDVSATPSFDFLPNQLAGRSQGGTSDWDEELRQVAYRQSGNGEDENQFIDNEWGG
NVAARNGANGNKVIFNVTERFFRGEVTWNELRGKVAVFEALAVRRRNWVKVIIQRRLATP
SQTSKQ
>YEHB_ECOLI-sw-mb_outer
QILDFVYLQTIDLQDADLMFRSYMIFMTQPDIAILTANMFYGKARQMDLLRLLPPQLGQN
QSQCGYQKVKKYNTLVKVRKLLVKQDINWVQLTASGLTYIALGLGPSLLDKVQLQICNSK
STRSSNYPYVYVYEVVKEDWQWPLQFNLSSYDYVGENNFFSFSDVLERYAGLAQFLYPYP
KGRGLTGTSALSTNQDSATTASGANWVNVGGSKLSSVGISQSLSSINLTSVFVNKGLMLG
NQYGTLQQNQFNRVDQEGAFTLQQYFVQRFPKFLQPLDVSGTYPAAKINEVNFTVLPPNI
SIHDPGDRADHVYDYSVSVTMVAPGMAKSKKKDVSTVLYGGGMSTVLSDVDVQSSYDNLY
AYYGDDSDHGGQNYAYAMGLNYFDRWLGNYGGVAQRDLFFMGAKFSNVAGDDYFRLNYFN
FIQNQSVNNDARNAWYHHAIRVLNSQSDIRNSNDRQYFHYNRSGSYDYHARDDAYSFSKG
RSFLLWSFARKLSLRSINSDSSRFSGFASRSGRSFSLFLQTFSRYYAYYYYYNSEDEKQT
NNKSFTIDYSRSGIPSSKSGSIHEDPDKHVTETLERSNSLWSKTGSYLYTAVSFQVGANA
GDNHTPQATTLPDTGWGQQSEGAYVNPALNAQRQVRGGQAGAAPVAARTVAGAQYGGTTS
RSFRLRMFEMNTNVRLVAPGGTYSVTAKNENNLMIIYERVISGVDRDQYNGDSVNDSNQN
ALDVHYTNDGGVNFKITLEVWNDRHDNYQRRYFFPGINPALVQFRLTAGDAEVNIASFGT
FQYNRIIVFFAYVANNEGRVSSQQLFIATLIFNSRVSTSPVGKLTG
>15966486
MAALVRSSVERRQEGSQAMVIVEEKAVPYDQPRGELEVALMGGFTGWPIGVPTINFPPFK
GQAAILDVRNGLADGRRDDDVFNDVDSTYGYRQGLDDQVRFYHGYDLNNDLIDYLNLGVI
PCYVYVGGSGSSNGAYSSNGCSLNVEGGSGELLGDSGASYYYRGGGGFVYVMYGGANDMD
RYNSGSLGTCRVAVSVYNELLDAKNGWACVNSPSKDDCDARYYPNCFPTVGSCTTRGTDT
YPGYNCPVPANGNGFRSIEYVSDPYNRPEDRALYHMCSKKYCYPMFNIAKA
>PEFC_SALTY-sw-mb_outer
PLHLYSDLKDLFLSNLSSVPSHLLAFSQVSLHLSGVFFNASMHSSYFKPGNLHHDGFYFL
AALVLGLVLIPLCPPAVQQVAALLSGVCAVALIASANENVANNANTIVAVIPLIIIAAVY
YSILQFTVKPSSYAVQDNLYSYSSVAANDSFIWAWADGYRGQQSDNSAPNDSLAFVFIYV
QVVANQASMLSYSLLSFLSWDFMQSVSLWVLRFSIRADLRSVLSSNRATSAASGATALGI
ATISSGQIGNANYYVNYNVPIYYLLGPGDYSPWVYYQEATYAYVAIISGYDLSPGVNNPG
TLVNEVNSVGTLDVVPSVFDRTNYSPFTEVGVKYDAGATEKYNVSPKPVRSVTSVPNGDT
TGDGFWTWGQTYDSHLMSNGYLGLGFDAKQGGMNGGKGTGAGQYAMLDYVTAASLSLSQG
KAAGQTYYYSAADYKYKRKSDQLKSSNYSYNSYHRDANASSKKKKEDVSQFASLFRFFSV
QGLLWKQETLVWDVGLGLGGSLGKSRYKDGRDTDLYYGYIYLLGVSWWQSLGAKGLDYLW
GSDSMNMLDTSTLMRGAFLGLNFLFFVYNKSGYDSRMSSYPRRYTPRKYSGGSLSMSRRS
VGGTTAGQKGTTSTMVGATLGQGDGGNITENRAFPGKPGDLNVGISGIMGTKQLSQDING
LLNSAERNVPNGDNTTEVVPLVSMYEKNVNLVTDKLVSVYPNTNLNTYLVVYSSYVSKVP
ESSQDSGKRRLEIHNMSISLLSELGLRHGGALIATQAAANAYGSVDVEMLGGDHDARRGK
VGVVHETCFKKFVQNCPEECCC
>29349489
MVLPAFEFLFNNPEADFVIAAQQEMYRNFGTAMVYVVMVHQMTLNDVTFMLFGEAGPKVE
IDTKKAMVETTVNYTNNFDTRKTVNVDTKIVVGMIEGKFVQLETVEIIKKVETGKVKLVV
VWVVAGAWNGGPSGVSRISSGPAGIIQERFVGTGAMVNQSGREGISTSVSSTNTTVPVIT
YIKGDEEIARQQLRTDKVLRLDISLGKNLSGQKFVEKLLKVVKGVVKNRALSIGVGVSSL
DLRIDEPKDGPPNTAINPADIRDIANIKLAPDRQYTPPAYIPSKAIMDEEGMHKISEVNP
YGQQYAFRDYQKSINSYGDYTQVNRTRQNSYTDGADSYYPDYSASRGQLTPNLKDYVAPA
IGRDNLIIVWDYSSSRIPSKDGWDVTTMLYLTIDKTSTRPVALINNVSGWDLTYMMTLTS
NYPQISGIVLLRVGESKGLESAQKNSTRLNQSYVSASNDTIADNMSIDAETKRSGDVTPL
GKMYKGGNLKEVSPRELAPWNLLKKEFGEESYNEVAWWASAWKDEFEETEFLRWETRDAK
TLTADWTGSLDSLSTGSTDLSGEGYGLLTFTHGGKLRGKPARGFDDGFYTFRFTRTFKYG
GYENSYLSSEVEAGRYAAFVLSFSVGPGISLYTSLYRYDVNYLSKVEKNVFFFWYPLALI
ENKLKFNAEIHVKKKDTLHEKNFEEKVEDLKDEENQWTLFFEAWKASTTKSTLLNEFTHK
YQFENIGYDLIHGFTQNGVNVYIGVKFIMQMMPFLFGQGYFPRMGWKSHGNELTSDRIWI
AKGTDVEYKKKYDVKYEGEAVDDIGGGVLQLVALKDKPLGPNGGDLNGNRGYKRLFDGGM
FWDNGLGGTYGNDTLNKDVWKLYGDYYADPYYFKYAGGLGEGGFIKTGGRDGIGSGNKDY
PMGTTPAFYMRAIIWWNRKRNMIISQPENNPTNNLFSMNRFNWNKMTRKWWGMWENDFTN
ERAEVQSQQLLIVTWAISCNREDAELNPNRAAVCIINLNKRLAALKVPQQYSECAMILQQ
LSRNRLFLPSFQS
>13424241
TREGAKRLVLVVLKVASVSAVLLDKVLLQDVAVSRLMRASIGASSRKMSRLKMAKLRRPA
YTIENIPFEALITSPSGESGGDDLTYPTVLSGKSDSSVVARLGSGKRPGIGHGVLDASLS
TIFVNARRVRARGLKRRLGNTITVIFEVAFGNFGKPPTGGVVARALGGRGGFRGFVREGI
YLYITYYTKYGLKLKYGFSATTFQLVEYEPIYRYSSYGQDAHQATLSFHSEGGALYHPAH
LGLQTVLMENLGMYDLATVGRDRGGDVEGRIFPGDDTGRGQGPRDTKYTPLFTGWSNNLG
TTNSNAVKTQAYLAFQDSGRTFSTFSDNFYNGSFTQLDFGYETYDNKGTTTYPAFAGDAS
AGGKSQLGLYAYDTRRRYLARFDDDTLFTYLTVLGSDTDYSIVLKPEAAYPTLVLATYQS
DRAFWTGGASSDHDDDGIAMFLPDKAVAGEGNGTIAGRATIMSTDRRHRRGYGIDSRGSG
SRVTGDWKLVDTGTVGQDRRDSSVRQENVIQGYVGGLRYGGRGIGTGFTKNSDAYSGSED
GLLYQAVAIGSKMQLGRWSGGAWALSAEPMMLDSLIGAQDILSPYEAGSAAFLTLGGLVA
AIDATASATIPGAFKETFSTASGPRSAELTSEARSAQLQAVPQVIREAATELIGEFQEQF
YQVGSAGPSGPDAYGVGKDPPRAGYSWYLVLLVSYRGLYGVGPYAVGPYYATAVPDAGYY
DDVDAVEFGRPDENPASATNDNTDLFVGHNHEARYTTTVYYFTVRTVSSAPVVGVTAGYP
YAELRTFRTAKKTTPRALNPYK
>2314325
QRSQAFNNMQYSQSSKATGVLAAPTQVPIKINSFSEQFRPFEEKSGFRIKSLQEFHIQMF
FYKDIGLFMSIDFDHDTALFDGLLGLFGISSVYDTKPVGLGVFDGGGGMNGTSGGFYYSD
LMQAYYYDSYAGYQQSNSYNFSLSSMSQTGNYSSTEASTGGNVGADKKLYAQGESRYFSS
LFFQYSGYMKATSTFFWSTFSLTFGGFDGTKKTHFWFFSHRFFATAAFHSFLGRGHLSMW
YPIPFVTSIKRNRSNNFIWEKMFERIFFFIAGRFNGSYYRDVVAWFFQDGFGQIPQEGRG
ADSYAGQGYSLQGNFQGPIVDNVGDNSGDASYYIKAVNRVNNINYVSKVLMGTMRGWKIQ
FVFFKGYSWVAQLNYTGAAAKTGLGAFSAIFWMRSQFNARNARCSKFFLYAALFKYSLHE
TYFYGRVFAGLGYYYSEGKTGVALKEYVAGRGSALPATVEPSLTAKDYFPV
>34496292
KQCVSVGVQTMAYTTLPTPKTCPSPTAAVSAPVPYPQPQSKQKTQSVTPALQQAPTSLSK
TVTSATVSFSSGSSPANTTTTATLDSVNLIAGTASLSATLNGSATSSSNIFIGNLNLTSN
ANTGSSSGNTAGGQNGLGIVWNISNLSIWSSGGNSSNGWIVGSNNWIKLGSGGGGGSSTS
SIANNSASGGGSNNDANINSDNGNASGAGGGIQGNNASSNGNVSAASGDTINGDTIGGVG
GNGNTTSATTVGAAAGAIASATATASTAASNANGTNTGATVSAAAGISNNGGTANGNIGT
GVYRASANNANYNSNSNGTTGANNATANSVDGTGVAGGVSVGANTNSTGTIIQSNRSAVR
GTFQNVFIVFNNVIVITSSTFSMNINVQTNASLTGGAVTVAGSSQRGSGGIGVVGQAGGN
SQGAAAQSTNGNGAVGANNSAHSGANTQAVSGGSATHRGAAAISAAGRGTVALASAGSNV
AAGQLQVAATQVLDVVNSGVNVDATYLAAADAGQVTANTAAASLTTGGSTNQSQSAAAVN
NGSTSLVLNVNYSGDSGGNNRQNIGAGTFLVNTSLGRNHRFGTTSDGLSVGQNGGVLQGG
VNGQRGAANAQNNATLAGDGVLGIPLGNNAGGNARNAAQVFPGAGAVLAAQNGPLVDVNV
FGRAGQGQDGGVTTGSKGGRTVSLGGGAANATLLQLGTGSINSVQLTTTGTATITTALLS
GALSSVYGALVVVRVGAKDLVGGYYSVAGQYMEVLARGAANNAAVGLGDVAENVGAVGTG
LLSMATRGAGFAQWAGPYIPLMALPGLFDARWQQWTFTGWPAATLIAADFVQPYLVTRTQ
SRAYSVGYASVIGYELHGARAISGNLGQYQPYDIYRALGHAGFLAAEQEEYGASPGGFIN
SQLDGSSLFSLWKNSLDFHLDYWWMLASLGNKSGSALSLINLLWGDSKLYKNSGWRFGGM
RVGGGYGLGGLHLLGLDDQNYVSTGQLERGLTAWRRVPDLLGDTTGNRSEWNSGQDLTDG
TQTNRLNVKSEQGTLTQARGGRLGALAAGGGSNLSVVQRDAFPNNDRFEQFAMMHDGRQS
TNYLYYEGRGEHAYGMYWLNGHWNTVGAERVYHAVEWTNRWADAANMH
>16767475
VFTSGSNGTIPLMPLRSSVASPMHYQTESTMAYRRQYDSDASADMQNLMGPQQAVLLSRM
RSLTSVSSPTKYLTLYFRTRKKKKQVEMVSQSSDWFDVFLVDQKYYQLDTQYLSVRYSED
GIATCKDSTGINLGYLGSSFLKEYQFSRCGPVGLGAKSTASRSKGDGETAGDVFAIAASG
KAKRGEGLGPQEKSPSMQSPRWVGLKWGLREQVDAPNYWLWSKFGNHRDGQQDWYEMKLP
QAPPEFRPRSRIIPTQQIPYTNITNTEQDTRQNLRPINWDPLLDIGPPDYIYIFFYFRDA
GDVQINTQRQQNGLYGRVANIKGIGVTYNVPTNPKMVAYLEIAYEIEIVVSNDVDNKLAK
KEINRLEPQAVELARKWSWESPILGHEYALRTALLILLYPGVTVKQSTTVDAETGTLITL
NADFLIAFHTGVGGMYATNYDAANYVNFDTFGKYVTGGNPLYFLSGMNTDNLSAWLILNF
ENYVAAGLRTRVVGQSRFADRDNNYFFQDHHFGDQVQVNVGPKDVGQNTGMYNFQALAQY
SSKWMVDRMMMLRKWKWLKRNTRKVDWVRVAPAKDFLTKFDVKNMSWASWMHVTDDVDWL
IKAIYLGIYKLSGSDDITDGVIRPRAKETSSSAPYGPGPGDQYVAGATGGIKGQGGSYDP
RGSYTRVRDSTILKPLLDGGGLAVLRTRQFLRFNDGGS
>22126637
TAYVYAGAVAVVSILMVAVAIPNIKSAAKNAGLLLRYNANVKVRRIVAAMGAIALDLMHE
FAKSNGSSGQDFTERKTAYKNIGQIDDNAEYAQTFAGIDFGTAQKKFLTGAAYINGENDT
DKRSYTWPNFLMNLGAALEDGMVLRWGSSGLSDRFGRGGAGYAASNIGFGFDIRIYLNNF
LLGFGDFVKVDFSKATYIQIDLGKEFSGRASDIDGYKKNQQNDFGSAQTNFASNSGADQE
QNFRTDGAWADFVYDMVASEDADDSDLGGKDGVDETGSTGNGDFPREAVEYYAQFGLLVT
LDGDNVTNYRFRDMYILGAYSTSQLQTLYIKSAPYKYSDFVSLYYNNNGVVRLYYFNAIY
TGGGNVVDQVGVNNYQ
>22127086
FLADIANFCPTHNEPSASAFMSVCNILIISIAGESGALFDNGDAANSMAAVASEMSAFLL
YIRYTITGAKGLIIELIINSVRFSPYIDIFNNNLVDYRNRAIIGSGDISQDILNPAALAV
GISIKDISGFGKTAFNIGSFADANGGHHFSFGTAIGADGGGASSTVAGANDSPASINNNA
SGTIEESVSNVLAASYFAGERLAGLTNTGEELGAWTGNESNIGWLSANLGKYFFKNNWGA
DVIEVFMVEISGYSEGNKILAMVGGDIIVDGLIDGLFGKGGDTKKFGISLPLNLFIDKES
SINTVISVSINDLYVTDTNTLVDVNTVNGQELNPLNDFQGDQDTTGVSVVVYTGEVQVVL
AAESGGSANNGAGLASASSGLSQGLGAGAAVGLNNDLAGAGLANNEYGLLYGAAAYILDQ
QRWLHWDSATLYDTNDISGPTQAVWYIELYQQAPTWGPLQRWYWAWRTQPNMQYLTRAYT
NLTVNNNVGLLYIDYLSDVNSFRGDNRYSRVNSYGNNGYLRDFVDVGGESHGAIYFDQYF
ESYGYAVSKDYGVYTKYAQYQDNYTDGQLGSMYVTYGMMQQSYQANGMSNGMLDLNLLNG
YYASEDAGGLLLHNLYPGGNYMNYAGETETGSGRKGAFLEWQLKNLGLLMEEEFTGMGND
DYMYKRTNLQVKKIIDREDNSVLYKLNVGKNVDYVNKGKIIYDFDLAKGLTNIKGLDGGE
NYYNIIGIVIGLL
>IUTA_ECOLX-sw-mb_outer
AEMTATVETLTQNQFQADETWLEPPQDMDTTWTDPATANVEAYAQLIAASTPQEIFEALN
ILGRSGGRLSETLNLLDGKPLRINAARVLYRSQRDLKLLSDRRVPLNNEGLDAQMISVDR
TMEEAISEFTGDSGRMAENFIFKKFETADVFNPEENGGKIHGEHTGSPSDKEEGIFNLGK
DDTQDNNKANDTAFRFIVEVSYKGTALDTVDTQGGMDAQGIDGNIKGWTAGFAGIGLNQN
QDYYEKFNKKYGTKSAQQLASGNQSNLTNLLGDGHDSNSYLQLGKVGLIQTLLSTLFNNS
PGRFQMSAQYMFGVSGGVDKVLTRDDYADNYNDSTTQLFQTYAPGMNVDQAFLTEDNPLE
SNYTALGRATNDDSDDQAGGQIYQNSGWAKNNGFASALYYTHRHQKYWQSGYSGKGWLEI
FIARIGLNNDLGQGSFQLIFLIGEAIQRGFLIGAARKFLNLYFLTRYYFNIAGYIYLFLA
GYENLLLSYITAVGSRSGKHVPPGLLQWEMGTEQSAGHQVNRSRVIGDSMVVISNSQGDS
DVKSDNGVVNDARLSGLGRRGSSDYNGQSNLLYSSDTGLLAKLSLITRKDDGTILSVSSE
TYWDEKTQSDFVSGKADVALTKSGDQSKDKPIVSGGVTSKKVSKKGLTGKFAGWPYGNTT
DGDGSLLRRSPYYLTLGAQYGEGQFFYGAYYEDYPGYPGLPIGPDGTYENYDVWLLLVGR
FLGLFVVYLSFF
>ICEN_ENTAG-sw-mb_outer
KGSNNDHLGGIKLIANLVGGLKGWTIIIVGNDEIKNGWVSDLSTIDWLDVGYNGCRPLNF
DRVKVETAKAEVDRAEWAWEAEHVKGCQAKAEADGGRAEAVAWVIVVVTAETGSAAVGGE
IYTRSLPLHLQVTGQVPGYITPPGSIKNLSLLDTHPDLTIGSGGTTSPLTVGTDSTGATG
KSAQTDATQSYSGGTSTGSTEQQSDMYGTETTSDESGTGLQSLSSDVSGYSGTAAETLTT
GYGLIDLTGGSASLSYSTSAAKSAGTTASTLATSASTTSDGGTQYGTTGGYLAASTTATL
LSGSSASGGGSGAGEGGITSGLGIQQQTSGSGSTYGSLYQGSTYSQSSGSTSSGGITLGG
LLSGTKGLADSLTQTGYGGSGQAKDAIQAEYAEGYTEYSGKLAAATTSGAAGGYGAGAGD
TTKDGASQLAGSTDTSTQTGGIQGKTALTAGKASTAQDSAGTYAATSQAEQADSGTSDGT
AIGSYTYYQQTGASAYTGATSTEGDYGSTATTGTSSGEGYGLTAATASQAYQTGTSNGGE
GSGIYSSGLSAGASASQYSTSSTSSSTGGSLSIGIYSQTSQSGTNDEYSAGSLTSGGYTA
TTGEISQTIVYAGITNAAAGYTTDSTALSTGGQYTHSHGASYTSTVHELGASSEQSTYSD
AGLNIDSTAGSYAASTLQLQQYYNTSGTSGAGSASLGAAYYAASTDGGLSAYLEQLTTSL
ETAATSYSQGGATAASTTSAGSSGTTSTSSSLTTSAAGTATSGITSALSTTGQGSAARGA
QGTGSGGADLGATAGTAGSSDASTTSYYSGLSTAGIGQTDQGSTQQSGAAQGLDGSTRYS
TSLQYGTAIYGGTTIGYDGTYLANLQTQTTYINEADYLNLSTSGTNYDTAATYSISLDAT
TEGLKSQYESTSYGGGSGGAKGTYTSTQSSQLTQRTSGSKGENGGSSGSAQSASTASYTA
ETGYYAGGSGIGGTGSSSYTSTGTLYSGQTMASTETSTSTGASHYAATIHYAGYSTTGAT
LRYSSSGSIILLSGTRRSGVSTLAGNGAASSTSGAFLLTATYLLIRSSLSSNGGRARGGY
YRQAMGIGVMSQASSLGDPAIISTERAKEEAPLDILSSPMSNIGIRAYGAMALAATMLYA
LRRTGKATTGRDLASDSGTGALADYTAKSTLLTDRLCCLTGDSYDTADANTLTYAAAIID
EEIVPPCYIGKTKTQKNVVKREYDKMVNWSNCNSTWILRKRGPGNTLDVGNYKDNFGN
>29348706
GGNIGEVVDVQTESNKKIINQLQVPKLLLSISNKAVNSFSAGGHKKVFNKSIQDIKHNLS
EFEVKVIKKDGLFEKFKLFILEGEFAKVEIEENGGTGFKKFFTNAGQVFENKKVVFAGIV
NSMGITITVNNSVPKTSGAVNLTRASSRFGGNTNRTTGITITKRVTAARVSTKSTTRSPG
ELVYTGAIDGAAVTATSGGVFMSAKLSGIILISGAALVVIYGYSVAISDRVDIDTSAVEI
RRYNIMLTRYTTNVENKFFRLAEEETILTAFILDTTNYNYRDPFTKYLTRNPDELNNLKG
TSVNWYTTTNVGNGLGYTLVAGLVGLGDYLSGYDLKMARTYVPYSNALYKMAEMDYGYAA
RKLGKVLGNIPKASGWNMVEADMPSALGMVGYLEVPAVWIPKLPAVNPMNAYMRKVDWSP
LTWIKAEGYFNLTSELLKAQVNWGALIANKATWDADYQNTKNADNSKFTQGWVLKKANGW
HLSYKEDERRYHRELLLMHREDEMWEFGKEKIDEIYMDYIADQMDSEFQGSEQEHGSESI
KFRAYVNINYTGDIYSFFKFFGGIDSRWYAKVWFDMEQIYGDGYWTHIQFYQFQHKGWAG
GQGAIQKDLKVTFPMSLFGLPNQYWKHVSGYFLDRPALIKANIKKYKAISNTVIFAQQYM
GFHFTDDVDIIIDDASDFIISIKGSTDFSDNFKAITAFDTIAIGTSTGGYIIQTWGYDFY
NLSGDDGTTNGYDLLIGPNRPSITQNFRFIAFFNNKQTYGLEITFDVVQGRNVFNAGSGG
GLREKSNNGSKSYDDNEKKLPNFNTDKYKGQINGPGLSGVPDYDEKYIGYYWVLRDIQWY
VIDSIPAIIIADGYGSGKFKNPSNGICGGDVVGTCQGGDLPGFLGSPGSPGYTGVLKDIN
IFRSSGIGSNGWPNYEEGDLDLNLWWNRYWYGRVLNLLAEANSSNLKRLRRRVSSTNGYN
KTSYLYWYPQTHWMDKMSYKYLKRNSTLYIGKKNYIKVNTTMKLNTGYGLYIIFHKKMNV
GINIIT
>16763297
AGVPVRFVESVRLSYVVVPSEYYVQDPITVFPSEKPNEPFIYSSYNGENYEGRSNSSYSR
EYYGVKLQLLEYSLKPPFLTYNLVLYNTCEYYFFKSLLKELICPLLTLLQYTSTYYKLVK
SFIYYLIEIYLLLNPSYIEWDDDDNKFGIISQISGPEEAIPYNNYALPRLLSYIFALYNF
SFILETALFSPVDKFPSPGASYLDVQYWFSPKAAKKSVAGKNSLKLKVRVSNSYLFYKAN
EEEQNGFINIIRNFPDTIILELLTIEGAFSDSITKQSYRSPRLTNPTRRQIRRSKKSEYR
LVGNYLNYGVIVTGGPVVSGVVGGVGIQSVVGGYTSQGGVYVGVNLVGGYVYYVVYGGVG
KFGEFFRTRGRYYIIYIVASSFTIGLTTFDGFVYVNYYYQGFSQGYAKGYYGIGNTDEIT
NNWEAYNEGYAISILVIASSVIKHDSKFKNITVTASTEFQKWFSETYLTQQYNNDINYLH
SHHYLFKKNSKFVATKGLLSSMESDWVYSAKNKYDNVEIEGYLTSSKSSNLILEYESLYN
VNMILYSTQFYKHNIDLSSKKTFHSLSKKSESHATNMEHQHTSEEEASFDFSNYNYKQLL
GWAKGHSRNHIMQAVASATIQSSMASINGLERFWARAFYYSSKQNAEQIRLTERNFYGTQ
DADTSSSILSIAPPLSETPSSGIPYGKGDQYPYVTRDTLKFVITLDPYTSRRVSALSNSR
LITPTSRVVPIQPTIKRKPITVIGVNLTPTDRGGLVPSVVPLTNVNRSVRNNTVGVTLLD
SVFQDVIPSVGGLKPLANNLQNGGTSQLGVGSLNKVAEGSPKTFQGTLQVLYDVSCGG
>BCSC1_ACEXY-sw-mb_outer
PPARAMRLLTTVMVLQMVMAQPLLVSALTGALALWTLFTAYSLTALVNQAAPCLAARTQS
AAYGREEVRQGQSADRTQGADENEQHNQADRGGVQEQAGLEADEGARLHQLYSARVLQAG
LTQAHGLPGFLDGMQAIGPELALLYSQQVLVYQKEHILNNLGSTAQRSSANAHSKAQHLL
NTDQLRFVSASVALVDLMNPFGGAALREDSQRKLYFLADAQATLPSRALKYLSGALRPTM
DSAASQNQSASATGPHGGPGGAAPAAGSSTPYLAPPELGTTASLSLLLDEQLHNDDLLEA
MSADMDDGTELIYYEFLLLSSAAEAALGERAASDMSGLASLALLKPHAMAFAYAGAMALT
GTLAQQLQKPSQAILGQTLRRQAYRRVQLSRGSDTMQRALWQRRQSATRWRQMYARALHM
SIGAEGAAAILVGYLLGNRVAAGEGSLLQGIEGGQRANIGGLNLAGAAEVPLRVSSPYAI
PAGNAKIQAAPWLAQAVANVRSAARPLAVAMVAEDPNIAAAVSAVARAAQGVGAAMSWRM
LKVMDDAYAADPATTATLRMQMPYGLTRPIRADNASLDLSEANESGGDMLQQQLSRQQLK
RGFLYYAVVTTRLFRDVAAARDVIDTAIADTARLTIVTTPQRPSATQAPTTSTLVEGLTA
SQQAQRLLLGALSQDAQDQSDMVKMASQLGEDQAAADQLNVSLLAGAAAQATARSSQLNV
RLGQYDDADLQALRVENLDAKQQALVALELTLYALLHLLHKLLLHIQLAHTKYDLYAYAA
QVDPETTRMEVWMQMMAAADMQLVLLLDLASSQVGLTQMMRDELHHLMQARAYLMAHITV
LGTMDETATTIAGGSTRAGVPRQTGSTTEALPYLYQAVASGLANGASLPGEPTSSTIAAL
AIARRGADRRLFGTSGESDSIIVNGGSRAIIQTRRTRLISPRAPLLGGGSPSGRMGADLT
AMNDYIDFFVGANDSMARDERQYVGGYDGAIANVNSSPQGMYSIQQQPAPSATRIQEGYQ
LPRALVLNVTFGIVVGISYSGAGLGARPFRVSTWSSVSVRTRVISGRTVRVNSGAAVVIG
GGYGYIGTLLATARWIFGRQTNEEGVGEGLGNQGVENFGGNYAKIGGWIENNVNRGKGTG
PVGNRGNKFDVGWNYGLNLGVSGQGQGVFAVTYGLYRMHQVGVASGGVMWRGYWSRYREG
HHGVNFVSFLLGWASYASEGPIAGLQTAAAKVEYATKKQYLSAPSSHQSLGLVSWSTKAD
GDLYSSTSGGAAHYSAAVLAYGVNATGSKGDLGPTALDVPSGGLIFQNVHNYEQAPYYS
>34541740
RKVPKGKVMVGTLQLLKSMIVLLHSAGNLLGAKVNNMFVWMASKSVLAVANGTWLLLEGN
WPSAPHHWELFSIAAAVHCPRGSNWGKCPFGVLGLPGFNSDKHVLADDEFPIVFFWPSWE
ADHGGIGYSGQGAYVGFEYRGSQGSWWYDDDYRDSWDHWHTSCYDKKGVRSDWLGEYNGK
LIFFLLLYT
>29142877
TTSWWDADFLDVYGTHLKHYDKKLGTTTDFYTFLTGTWGLSQDLTGTYLWSHQWFNWDAQ
TNYDTTYAFNMDTGNYQYTKVSYTGAFGSTYTVTATHNVVTTYTGITSSNTDFHTYKVQG
NDHTDFGTFTDDYSDHNSSVTDDDVYDVTFDDTYDNYNTTQVNKQDESFDTQDNDIVKYE
AHLTTNQTQHATHNTTITLAGTWLTQIAHVSTSAATYNITVNNNIVYTYSIIIQIDHTTW
EGNGGNGAVADGGTRVNSVKYDSSVTLFWDTQGELFEDEDEGDADVNRSDLGDQHNFSND
FSNVGNYSSGLGDVVDGNGDYLDSYGNNVNTVQLTYTRDSSSNDDYNNSVTFTSSYMWVY
PPIDVGGLGSISFSPAWDGVSWADVLQFNILGNDDQVSVFSVEDNQSEGSSLVNDLNLVG
ASGVLTTVVSNAWTNATDTTGNTGSVTSFVTTWEVLTDNFAGAGTGMADFLAFETTISSA
GTQMDVENDLNHDLLDTNDTSVSIATGISVVTVDGNYNVSTNNGHVNGVMNNNQDTTLGG
YNAAAADDTTRVDQTVGTGNNDSDTGAGSTTKASNVTGSTDDHWHIVGANGNNLYINADR
TIAEAQTNVEVKGVEARAAGNTLNDNNRVSTAKTGYAVYTLEDYIVMEDEDQYRTGYKEY
TGLGFAGDWGIFLWVAIGGTGEVARQRNGHTDGRGVYSITNMLSDAIDLVLHPGNANPTL
QKAKVDGYADNDSINAGAYGVQMVWSGQDAVDMSSGANFNYNGYVGDFNIGIVAWFNVAR
VYVYDNLYSNYWGLGSSYDHWDPFDLDGLTFASNLWSPLSAVFYNFSLYIAFFAKYFLTV
NDDAKMDDDDYLSVGLGLFQSQSMYMGEKQDLGEQGLTFYPYSLRYMQRKYKNVDSGVED
YREVFVYNNQTNGNDADDNVNYVASAAEEGEAGNIQTRYIKADGGFDNTSAKKNTLGDAV
W
>24375393
RFAASKFYFITVFSQFGPGGDVISTGDWPWFDQKMSASFGGVQKPGWSPFYFFAYYIMTG
FTAGISGNELNSNFNNLFALLFDYEFNGDALSFDLGGLLNETFKANGNGDNFFYLGLFNF
LENGFGMSKGYNVLKPMVDHSRDGAELEDGGVREGLDVLAGVNHGGLHGGAYSVLDGMGS
QTDGAFDSVFRFGEKRRKNTFGFDETNFFRWEFTDTNVFATFIKYVEIDGG
>9950904
YGFLLLFLIAAFAAASLIFRPAVVSLIALGAGSPINAAGNLYLRGLLNAPRILLLDFFPF
SAFGASMMSPGLSRGCGGLNAGVSTYSSISMSSYLSVPSVGGVLNLTASVCSTSLASGSV
TAGYPSLIIVQQNLDVTARLDTSQLYITLSYFQALSYGLTAFTATADGSALLTNRYTYVN
>21232259
TAVFQLTFPPTFVGFFKPSVSNDDAPILTPSSSFQVIQMAMAFSGDFPPSSARAISLVAF
AKDEGELARDERVTQRDIIALATVQSLNQDFAPRKSKEDNNGVDGGAFAGIFAVRQRDNF
FGTGARFAIGPAVIDQDFFTGGVIGDAAAFTADTRAGVELLKTYGARRLITGFAQAGAIA
GPYVTGDDSATSKFDTVAQVITKTGSVFNRSVATLMAQATGITGDNNQNQGNAPSDDVDE
AMLDVLQVAINPPTLWVAPGRNLAPNTAPGLVRPDQNRGRGANYMQQQPVTAINRGAPQE
QQTEQIAEQLTWELALFANTAMQNRAQGEMGDFVSMGTANVNFLRAYTTQPNTIGEMVDN
RSFNAFEVRSFSDNPQKFLQVRYGHLDPQTLQEQQARLQWQRSTLGFWDMQHNMDDNDDA
APNTNWRSLGAWAQTLIANLFTDPALIAWFASTNGQAPTGVSPTQNRGPCYGVNANALPS
NAGINTNRSDVTYSNVAASNFSDFQNFNVVNETMVLTKSQNKGDVTGTISEVRVSYGTTT
WDYWDLNPGWGFWVPQAGALKLQPLATMGAFPAQADAFTGANYAGGKNISSAAANDPGGN
YRKSEGGVLAGVQTVRDYLPLAVSINLGTEAIMAYPNQDQYVPYSLYTITGRTANNTNIG
PLKVDNGLSDRQIQLPLRFQLAEIIVVQRQIQSDQKQILAAGQVRVNQIQYIRWVLDYSL
SATRDGGDTPILNPAPNWDGDSPWGPFAASGKFGLRVRGYFQGRIDNPDLPNDLDDYEQS
FGFEFALTYVDYATSYASDSLNANALAAPSSFGAGLDAANSQAFLRASADCAAASIALGL
RAMLYVINAGQNSNSYIYLVNANRSAAALGMNPDADESSAYNLATQSANKDYAGKKGIIM
SVGEGSGNYFLYFGYIAVDGLNAAFGYYQGASYGGDYMMWDSFILIGLFFTGTYTEETYF
LASSFQFSAYDQQLVWYGSGNNSYWIQNLVAQINNYTSSRVENSNSQQAFFLDYSFNWAQ
QDILYPPVSLRPDFPRRIAFQIIGADV
>Y022_RICBR-sw-mb_outer
LFLIVLIENPSESLFYYIMMLLFIYFNFSNMYGVISIGMYYYLIVKEENVEKNGEPMNVY
LFEPYGLSPRSKTLNFNKPVAPSKNTGGPDGFNILQVSSLVVAQTKKSSPPPFGFAFHPG
MNNPGVYALYNSHTGIISIHSMAGIQHILGNVYGSVKHYKVYVQIYVGAMYVRPVRFIKK
IIQVGVKSKNNRTNNLAPDVLSSKSPGLIGDKVVLVGIIDVIDGYDYGGVDDIYQDIIIK
FISFS
>28901259
ATAWASWCTASLAATAMSSPMALLKRAFTCTKIPGISAYPMTRWATECAFAPGLLPAMST
SGDDPYIYVEIVQIANDLSWAVAIDRIKDLIKVQVREQLADVIAQGIIISRLDYKKEEIN
HGSDNHEFFFREKSEHFHDRSKVFLFLEAFFFNHLGRGHHDAHDQFDYNFHDNGNGHNTA
KADYGKNFNDDARGNPFYGYKYNKPLGAPKANYAKANQYGLLFYTGKNSEAGGFGNFKEP
FVGAYKKAERLEDEFWLKWPYAEKAGKPPTTNDGLQLTKAIKTKAGTEALRKIQTFRAGL
YSFQRDITLSVEDPLQIDVTVGVAYFKKVVATFRVVYTEFDIDLLFFQVELQGTQSIKGQ
DRGRLLVLTSSRYYDIYDRIAQRKIAYRDIRWIEGRTKDWEDQTYVTIRNWLKYRYKELL
SYFYYVDTYWFAFNYVL
>9656870
MSVHCPALAYLKAPRSPADVLSPLAIAHMTPDPALMARLMDMDEPLMTMTLRLQDAVALR
YPSSSGENAATMENATLYDDFDFLGVGFDDSVHGGPYPKYVWEIDMLMARNNLYMGSVLP
AANSTMVPPAWLQVPGSYFEFGPGNAANMVGVFVETVDDEKKVVFSFGGDFKNEKVPVNN
YDNKYYWFYGKIVFNPNSGSGFDYWIIKFFEGGTLFFGWYGTGLGEDPGFGFGLLSYNWV
FGSVGLNHGMFYGWSWDFHGKAAGWGRMYAWIGAFTYGVFSFVSYFVGDGMIYVKY
>33600927
LRQESMEVVPMETEEIIQRAEAHDTPEQEEAMVEVEEEEIAQITHQEHPRIMRVHSIVAH
ATTPRVGYGSKSENNRPTTYSTNGNSASNSSDKRQNTLNNRNGPPTGDRLVVPGLNYGTL
PAARIAAGREVGASRAREAIGAYIGAEPGRANAIRIPANGPAGRDTVTSAMYKERTIEID
GGAQAQNPIDNTVIEYSDGTDTRNETGISGNRAVTVGGNTVRSDVNMSGYIPRNNNDGNG
WRGRADSGYTTDSYMDDSSMKDRRSHLGRWMNTEDSLAHASNAGDLSFLSSNRNDSMDSN
GAPGDGDSDRGEAAAKWYSVDEDEEYRAVGGWGEPEAGSDKGGKRDPNKDVRRRYTLTPW
PDQREVADEGGLFSADTTATLPDRITSREREGWEDNVWGLGEQTNEILTQGTYSKQRATE
ARYTKSYSLSYNGSKAGIPLYAVNTTETYLYMSNNVPTIASLKFLLAAIDVLSFPWYLPT
SGICNKSLRGRSTEEGGYIKARAGNVMNNRASSPMRSSGNKTKRRLLQGNIAVDNGLEPN
AVLNNKKNDSTLATGENPQQYVASKLTLTESQIYNLWEANFKMNEWEQNREKIGIEEFQW
GYITETLEYEKDTTPSAYSLTGYDQAQVVSSYKAKVATFYLLNIEQFTDGGTPIGYDGST
GRAAGFRMAFNGSKAYNVFNFFMTVYYANFVASVLAEAEARRTKSANRKYRSSE
>ICEN_PSEFL-sw-mb_outer
WTGNIEMQVSGSKWCNSCLECMPCTHCLVTNKLNTDGCTWNSWWWNWMEMELICNKLSVG
IGNEFSCCADEENVVYGANRANPYRMAEILMVDIMVANHLSVAFTENLKLEYVIEASEAI
QVLVNSEVRVTNYSKSRVVEYTTSRNQTLTNDVESVGVVNFQVNMPSLRGVITTLLAPRD
SGYAGYYISGISAATAYTLSSTAYGYADGGAGSATSGGSTAGLSYAGSTGAGSYSGTAGG
GSAGGSQYLISSYGGEQSYTASTQLSYLPGGYTSSAGSSYGQTLYESQGTPGSITGSSQG
DSGDSSYSGSGDTLIVQLGTGGGTQAGSGSSDQGAGLVGGTYQLSDAGYQVTVTYGTYQS
GVAYAGGSSSSTGGAASVALGDTTTSYGSGGYTAEEGTTLSTSDLSSDSSSTSYAAGTII
STGGDGTTTLTTQGGTEGYAGTSTGQSSATGGTGTTVTSTTTQSSESAQTGYDQAEGGTT
LYTLSTSASSSQATSGASYYTSATYSSLGGASTTSSGSTLGGGGGTGGLTASSTAGTQYQ
ASAASASTSMTSLATMGTSLDLGQQTLTQIQSGTTGTYSLLSQSSDMLSGGGSTGGTAST
TSSQGSTAQGSQHGTGSGGSLTSGSGTATYGSDASAAASSTTGGASSTLSGETTAQADYG
GSSYAGLTGGSGSSSTHLYGDGSAHSGQTTTLTGSGTLAGTYGPGAASEQLTLPGNATSA
TGGGGTGTATGSGSLTGASQSSIQLSQYNIQYASGGYYGQATSYSYGYSNYTALSQQYSG
LSETGYYTSCSQLYGEYTYLAAAYGAGGLGLGGLEQGTISSAYTSTLQYTGGGELETQGQ
DTQSTLGTSSSLSTEGTSAESAITTTQSEQGSLSLASTITTTLGTTALITDTLYSGSALG
SYATIGAGEYQYSAAATESGIAAAATGMGYSGGAGGALSTYQSTTTRGYEDTYSFTTSES
SSSSGGGSISIGSLSAYSSGLIMTRILSLYGAGAGTGTRTISLGTSSGISAGYSTIYRAG
AAAGSTGDGAEIGHSAITNRTGIQMISSLTGIASIALMTSGRNISQAHIGGDQGGGGLLT
TALATLLLSGGGYTLCSDSCLKLRSSAKALLLLVRLNGLTATSAKYLRAAQDLTLTRGDL
DSTADASDGGSTDKDKNVYVKDSDTKGLYVTYNRNVSNGNISIYIVGGDLNVNTNAIEIV
SQISPVIQTI
>21242515
STYQFPTTSADSTQQSVMSSGRTVYSRQQQITMHRSDTTPQQTGRVMRRAVAALDHTRFD
AIDIGGTTSQLVTGAEQDTQLSLNQDVGNAVNAELATQKVNQANQVILSEENVITETAIS
LVGNKRGLVTTGNGAINGEIQLRVVAGGTVLIGVSFRSFIVRGNVRALANIRGTGRNIVL
QLLSILDSWLWLVNGQVGLNSASSTYGGWSYGGVDLGDQAFFQDDYKYNPDTFDQFDLRQ
IRARIGGRIAGPMGTPPHPFDFVDEDNQQQDATWAVQNDRVAQVEPSKDAGSKRQETIHD
NQEEYAFRLFNGGYNVNSGMVESGVTLEPDLGPNFFNILHGLMPGDQDFVVMFTFVFNET
PATVYPYKTDTTPDLYQLFVSTYTRVSVVRKPDRSGLETVDVSTLRKGVTTPTVLAYYVT
DVSGDYNTNFNTGDNADRAAVGANGEVDVGTNALRNFNYVGRNVNGHDANDTRWFGNDAK
ALENHPRDLTAYGIGAFYNGPQGNATMAFIDTGCNNIGMDARRPNFADEDSPNDSRGTHA
QNNNQQNAEYEGNTAGVFYGVTINTIAVTKADGNTNGAVYFNVVQNFAEFPQLNEPSAFP
TQIQWGRDPIDLQWLVQEGPGFPQQPLKRTAFSGWLTTARSWRGIDTFKLGASDLWDTDL
ATAKVPYGKFNFVPYKLPAGFEYWLDTTTLGGGNYNLWTQATNGLTMNGNFDSTLSGDTS
QSDNQVILFAQESVTFGDWTVDLTDWYLTFFQYYGYGVVVWKNGRYVYEYWTAQNAGRIG
GLQVGWNSYAGAPVITLALLDTPYGQSGSLGSLFNGAGGEIDDGTTSSVTKFGEVANLSA
NRDNLYWDRYRTSFNVLDFDYRFVESRNLRYFRLKLDDKYGSLGPLEENTTRIRPLGDVY
ARRSTT
>9107270
LITQTASCAREDDTSCNSSMDAAINSTRPQSSRIPNNAGPIIRAALTIIKQSASTSSAVA
TPAVGTVDRPRREGLVGQDRVLLPSLLFLALLGLDTLVLSFLKPERGRRMDLNEAGLSFS
ILYARPVVIGIGRDSGKGKIIGRYVGGIGAVADEAIALIILVKAILIRPGGAIIAESDAD
AYYQAQNKYETYRFGGTSNQYAVDINGLVEHVLKEKIGEGSKGGIGGLTTEDGQGSGYHH
SVSAFRPEYANKPDASRYMYDEARRPDMMRVSLSFGNLEFAYSGWDADANQLFSSTPFKR
YVVMTQAASMSLLMNPNSFNDTWYMNPQNSQQNLMSNTGMTKPNPLGSVATMGNNNQNAT
EHGENHFTLFRAYLPNRHEDGLFVLTSYYEAANRLFGNAAYTVVNSFQEATEFAGIDYAQ
GKDKPFGEGVDDPTTLLVHSGKDRNKEGEAFSNSSKFSGRTTGGIVFSLTPEHDEFPFTN
SEPVFAQVSANRTSTAQRAAPRAQYTITFLQTDSQLRVTRPASAFAFPATRQFGAFDPFF
KLLNTGLNSAGPYNYGVIRLHELADPLAQNPDPGKVEDVVRLIYAALNDGVSEAGNGSGI
KTFHFTTVVDLSAIDTGDVRDRDRRDTPDATSPLDSKFGILLTKKWDDYKRYKRKMVTTE
GTTPFVAGYFHFLDAGGYVPFGTTPLARSFGVIESVTVYWGDATFFWELGQTVPGALTPA
TTISESSRFLFVFKFFQDAAYWNDQAAYYASGWAYYFWFRANKPTLGPPGQEIFASPTNV
SIYINNYS
>21244173
MTETRMAIIIAVINLVSTQGTSSTQRLISTPNREPQRSDSRDVSHIEASRIIKINITETM
NLVRRVGVDQSTLGNNTSAVTTVAGNRSNTKNRLARQANNLARVVLVVLETNVAVRRVVT
IRGSGARYGIAGNGVSAGAGIIAGTEGGVGVVTVSISETALGASAELAIISVIANGGSRR
AERGEQTRADAEGAVQYEYYSQSGGGGTAVFQSYVYQNFGAIDRLSYYQQSTSDGYSIQG
PYAWLPDEVTVAVPPASSLSVTGYYTSRSSSNQLNYQSTWANPEAADAFSAGNSSLGGAA
YYKQFKDPKGLPQSANGLNATKVQFNFLPRYPPRANAFSNRKPDYQNRVQVRYGDGQQGY
VTEHDSLDGRYTQWDVHWVNDRDLQFDSQQHYQYAHQNRLSLHRQGEGAKFYDFDTHVNG
GPACADVLDAIYNMPDPTLCLTYCQVCATQTNPVEDNLAIPAYGTAQPATELSVGGVSQT
FEFFHESFHAEALYAEFLSSGVTFHTDSTGWGSGKWSSAYLADYSYTFFNHTFGFESRTA
AFNSKTKVTFVTLIGTAFFSFYFNFNTSRSYTVDVSSLFTLFGNGYPGLWTLKFFYNEFT
LGPPPTARYDFSALAPATDSLRVYYAYSAFSGPYLTLSNTILFPPYSYVSYRGYDGLFLV
SSFAGLNKNVNYSSESYSFSVYTWNGYTYVTTASASSNKPTLQKANSSISSKLVATVGKF
YLFARLRTSVGGIEGFQIAVFIRVIVTQNLIRIYQNAYIMRMMQLSFQAVSAVIDAALVN
MFTLVMKLNIGLYQNKDNQRQAYAYRAPSVSGVKWDWATRWDTFDYELPQDGLNTTNTRL
GLDWLNLFVNYNAALDNSSAYANLDFRYSRFVLFLLLNYLAVVDLMVPYVAAYAGPVDNP
GALARDDPLSTSLTSPSLQLAVSPRSPYARLS
>21232670
KLLGWLDHREAVQFVSQYNRGFVQGVRVRGDVVDKVDRRADFLDFVGGPLRLLMRDFNAG
RRGRYGDDDGEARTQLQKGGAATVLTGTATLGLGAWLGAVVELGAVFLADGQDLVAMGGD
GLVQLATSEKLLPPFEGKFARLRRKTPTSTWLTTLPTTLSLSLSQFITLSVMQEGLPTTE
VLVIAFQDSDVELATPNADQLLYRTRLNNYQQVTLPYLYQYRRGYLQVLVLPGAGYEPQI
FNGGTHQGPDQMDLVKYYRLMTVHRHRLDEGASSSYTELSTRNSSMLDSQVHALMRYRIR
NLNIIPNIRIVHLFSFINFRDVSTMTGFGMDWAWWVIWFMFWNFTPFLNRLIFWISSSRR
NLQFNYVYFHFYFLYDVLATTNRILLRYRRETWLYNLQGEQGSSYALASQNKRRNRGEFD
GGP
>22125727
MLLIGSVMISPIIIGLITSNDSNGSLAMIGINSTVMSSMPIVLLLISKVVSLAFGVITSR
VSTSAGTNTTFQSSDGYSAAVAADHNSSVANITTRNNANTTNDFDINAESSAANNGANFL
LSLNTDYQNLLSGVDLRTQETSTENLDSSTYTIYAALISNGSNSDTDGYLGLLMESTTLI
FGILETNASSGVTANGVAMLTHGISSLTASNIEANYSALGAILQSNITSNVYGSSEILAG
STQYSGDVGIGINTTNITINQSFGNYDLADILQGNIVVFIQNYTLGTSGDNITTNQLILT
SQYNNIGTGQTAKHRGGIATKEDGHYDTETNIDSTATDTDATIDNRDSAADSIYKLLYNE
LIVTTGTGGIDTQTTNIAVVQSGVALNIRTGLITATVATTENVAQSDGGGAARALAVVLQ
NGANAALRNNYHLLNAGALRETIKDEETLIDESLDDVVKTNLIDAKATEDGDLTLEFNAA
ARNLGTTGSGTTDSLPGLTNLALRAILALNASPTNDAPSLLVSNVDTFGDTLSATDFWGS
LLGERSSELLIEGITLGLTGSGGHSSATTTGGTVDAGGGGTLLDAGSGNLGGLGSLEYGT
NRDGETDGLLKAGNSGSDRGTGSVDEDLNVDTGAWNNIIDAGTTGRGGGTGSNLRVGNTN
LYEDYLWDEEGAGQGGDGVLDSLAVRVGLVRRGLDAVQGAVTVGYGYVSAYLAVDGGTDR
YANAGQAVRRRNLIQVQPQDLHFISQLLVRNNYRQLPLLYRGGRRGLQRLYVGGRSQVRA
KTGGTGAGHISLYSGDAGDYWVFRGASRDGRDRDDITGQNAKGPELSNSGSSKVDGKQEA
DNSQVKQTVNGIVKRYVSTSLHVWTGAAWASLGSSVANSYKAVGGANIYFAVGGMLGSIE
ERKFLEMDQALFQSELYQWDDDTYSDLDPLDDYNTRYYSILPSTADDSRLFSSPSDSIAS
DSFGNVTGKVHFDKNTANYTSHSQRTARGGHSATFSNSAFVTTNSDWTLDDARQVRTWYL
NSAYNGNVNYLNVRDTAWWITRGYT
>PERT_BORPA-sw-mb_outer
AQYAMDRRIALSHHEITNNGGGGAAWKQAAALGMRLGKAVSNSYMALRRNAASMATWNAQ
PVTSDVGLLVGARGREAVNSGTRFSEEAAKGKRLRQAVQVLSVNTVGRDRGVPVGFITFV
DEGSVVRIYVTSGVVYDLTGTIDTDAYHEADADGNQTVQGTTNVYAGVQGDQVSDQVNEV
HLTVTTALTPEASIGTQGTTFVPVVRTGVEALATDAVVILVLDPLDGVDSHTPGLPNITL
DIAGGADAVDDVVAPAAGVTGGTGVGAGSVPVAVYVAAGAPAVGGAGVVPADVGRGDPRV
NIRPTRILSTIPTIVGSAELHATPGGASPRGSGSPGSVNIIGFAGPLRGAIRQILLNESR
VKIGGAKVRLLKGQLTAPRAAVARGSPARRIPLSEWRVPARLGAASQQQAPGGIQLIAVG
PKAGEMTNFEDDNARFGWFNDVIIKKKTFNNWGRIMADFDDLLIDTMSAVASDQTETDAN
VMKTDVLSLTPLDRFQNMRGSVSFGMANDLDRSWSTNRLQKPELAEVWNTSFTVDFVVRR
QPKPPDSTPPDQWPQPGPPGPPAPVGKPPQPPPQGKDPAVGASPAAPPLKAPPQVKDWTA
KREDGPENGVSAGADSRLNEPEKNARALQQAQLTLGGQDAEEAEEPNWARYGWAQAALSL
GARARARGQDRLAGLWHANFKFTRRYGRGDQFGWGVRERRAFGYAWFWAGQDFGNGQATR
YGLLIDSDHVGGSGVSGLGYDYLTVIHGGDTVTNGHYRTYKYYASGSGLTVDVGGVYKTT
RLLGRAGLLLGLRQERSAVLFKAQRRPNLREEGEFNEGVGFENRRGRRRLGAVGEALGAG
FVLLGRSEIVYAAELLLRASLSGGEAQREAIGLGDLEQALRMTARGYGASSQTGTEGLLE
GWRTSYRHPSKRSTGKFPHPTG
>13422250
NKVEVAVARAVALQSAILDVDAAAAAVEVLAKVKKALGLLLMAVEVRRNLILLATAQAKV
NQQEAATQALIITRSRLRAQSAIVLPQARTAQAYAGNQKADLIIQSIYLIENGAGNSALA
RLFLNPPILGGNPQRLSANDFGPQGNPKKANSVVLDLVNDVAGTNAKSQKAQNTANAPLA
AYWDGSNDLAVAWLGVNSGESGAVLSGGLGMADVVNTYVNRVVNVAWAKGSSMTNSGGLR
AGERVIAYFFNGKASLVRLGGYFFKGSNEFGGGRGNAEHDSLGELLIGNLRNEKLPAGIV
TLSWTAYNFWGNDIPAGVATWLIVTGYASVAWWAPGTSRKSQKLNNNAENDVEVVDENTP
NPFARPRTFYRQKDFFPAQAGGEGEGRDRTFRIRPLGGGGFKKANGYDLEYKPDIDPFRR
GVNQDLPGLGPNGNLDVGPIGDSFQRPIIRNGGDAGFPALYLAQICPQAANGTNSGYAVR
DSDLDDSGVGNEMLGQSANYIDKYRSQRMVHLSMIVASNTASSFIGASMYEEAHFAIDAV
VSDPDFGWERSGFAAAIMPNVGAIFACPGCQQDGKPAVQADVVGQLYQVGPCAQVFIEPS
VNGSVKPAGFLQTTGFPRVFTYYKGFVDADFDTAYLNIFVKIHFRTGLHFPFINLAGLTI
AQAERNVEIPETLLVIGHVPRLGGARQLTAAYEYEQDRGGTKPPNDLNINRNFNRIYITY
CWSGTDIDNYLYTLFNLTVAQQNGNKPWQFATPTDNLYMAYLFSQAARDDFWSFTVVDYD
ARASAFYCKFVASAPDANKLAFTATGTASMIAVTDKFTTGPPAMESNVRGAVADAANFGL
FGTEGVVSQRVGTVVGDVNPFSGVNVVAVFVGDNIPSLLNGFNMNGPIGAVRSDQDGAFP
SEKYPQDLEPNVGWSDTFPGIVVPDQVRDGPSYQWYWGRGRLSGFNDRRKLFDRKETSMS
LEVVGFNNQDITNSYEETIQPELTSTVNNRQKENTAVGLTEAVEYYKKNLQQVNQNIYNV
RGLITRGAW
>BHUA_BRUAB-sw-mb_outer
TGAMKGAGLLTTSVGSVQLMTTVLFKPLTFLATDESVTISIGATFTLSRTVKSLLLTKNF
TSESALAASHNHSSVRQTHKVIIKAPSGELLGEGRALKGNSIYDVSNPAFPHAATVGDGI
FAGAKPTDKIVTALGAFAVGIAYATDLGTAFGAFSGAEDSGGGALGNLTKSGEGSGAKVI
TNDGEIWADGGHSDKKTTSLGTGFGGGAGWGDTPLDGNSMYKNAWLALMGDKGGGGHDYT
YNTFTRRTKAAALTNQATTQMNVGRIMMADEDNEAAEWKDRPALQVAGIRASAYKINDFA
GGIYYTNKDNNKGTNINYGEILKDRKNNNYRNIGQDLGYGQGLYDIHRNNTYYGYYNGNR
DFLSYWDLWFGGSSYDYYSTTNQTLVRYRDGRFGGSSRTYFSRTYADREFRQNRNDRQYF
GSVRGTITDDYGGAKDVSAYWGYGAYYSNYYIGSRGDPAVFGPGGGPSYGFPDRFNVSVF
GSTDLAKTSPRDGDASTILTKPTATVKGRGTQYAIDETYLKGAGTETGRASGFGREGGWN
ANVDTATLGSTNAYAQQADPTQQFAYMALMEIDDDTYNASYLGLYPKVTNFMIGLANGIL
FYQPTGGTKRNVVTFAAEIAERDRATKKYEFAVTDLNNGTTFLYYTYRKTAREETDQTTG
F
>OMPX_ENTCL-sw-mb_outer
QGADSKKDNLTAPGSRVLGTVCGRALGVEKYTAVATQAVVKCAADAVMAIAPAAAQEYQV
ITDLDGEKAGVTDNLFGTSRTGYYKIFQGVQSVSVGTYGGYEYGGGQSSTGNYWDGYKGG
TNNGVANIGVRGQGNNSDFNSNRYGYGEYIFTVPYAFLWDSGNYNVFSGANN
>MOMP6_CHLPS-sw-mb_outer
AELGASGQAALKLAAGLPGAVDLGFGLGANPMLVPKQGDIGKDNASETDEKGCQDILIIT
DKVKTTQEGDYDVNRGENNTSKRTMYNNQKPIARAGVGNFVYRQNYNRGNGARGRIDVMA
PANPSFDAARVPDIGAWFGNSFPVLSAGNFSDVSGLASTFAAWASAICGGLNLSTGFSNA
VTVLFTEVPCWFSEFPAIWGPVLYVGPCEQFEPWASPMQAAVTRFTQQWCASVVPVCALF
GTTRVYGANTLYSYGWPAWWAKKNITTAYTGTTARSGAKPPKAPTMNFQTTKLGLRAPYV
DSADANSLGGIADLAAMNDPRNANPTLAPKLPIILDKLSIQPSIINKIKNATLNTAAKKK
HANVWAFAQNTVSGADCRAASGHHLAAIALWALSRSQAAKLG
>2688766
GLLFLSGLSLNPGRFAFYPTDGYTFTGYGVTMYFSNGYGKSFSLAYTSSDTNLHGNLNSG
YYVGEYFPMFKAGLALPFFSMTEAVKYLKELYLQGANLYMFLFLKGPLKKYKTSVFFMFV
LSFGNGSILSFMSSGMIAFLPTALFSSYGIFFLGDNFNNIFYWYSNAGFFFSFIWKLGFM
NFF
>OPP21_HAEIN-sw-mb_outer
LQLAAEVVVAGEISVAVAKAEAAASLVSTQTTVGGGVAAIARSLAQLIQERLRAAVAIAS
HGYHNAKEIFFFEGDTTFKNTLEVNYFFRAKVTGFGVVHYAEGTYGYTANFSDRNSVFLD
FGAYIRNYYLVEGLAGTLKFTIGISFTAEILGTGAGYLEEKIINYVIGVLSGNIVLTAAD
EKGIVDDNPQEKEKGDAQIGGNTRKTNNKHPLNIGANDQENAYINTNKAPIGRVIKNETY
RVEENVRKYLKKYFKLSFEVLETYKKNYYHLLLFNNYTYFVNVLFAKTNNFEFDYYLKSV
QTSATTLYAVLEVTKKGAETFAETKATEQASTHHYGRQKKGLKEAQTVKEDERISLVFK
>18144229
SANITSYIESSVNKEINAHKTNHSIKSSNSELNGSLLVETNHLSNANTVQSKILTIASST
DIWDNYIDNGWGNAGGNKNTYNITDKGYEWTGYGMGIYTYYNGSNNNNIMVTGGSVNTIN
YWYGAYNGLNTNNNMWNGDNTWYLGNYNMSKAADLNNYNNDNYDNNNMGDASGYGGNGWA
LDSVGNTSSDGWWEMWLTGYYIQSYGKKSGYMGVDGVLYLGIWTLSIGTNLQTPTTYNEI
LSKTVNKSSCCIKHKCYSISELHKLTRSMSHHLKIMKKKPCVCSKKILLG
>29348648
ESDDGKVDRGVTFIVNVGRDKAEGIIIVTKGDATFPKLMTRVITKPVDVILVLNMDLPET
QAAVVIKGDKGPARDTLNLFGKGGGDRGKASAGRVAGRNVVEDVAIVAEKARNMGVMQTA
QSDKAQSGDSGLVLAEWVISVADALQIYGVITDNLWKDSTASSWSEWASVSSIALVIDEI
EMTSTNTSYRGAPYGYIMTDYGYSISIPVAVDMTIKKYMYVAMKGRSSQYETMEYYAAGY
QLQWAYEEIRTPALALALTFYETGTQGMDNQATQALGDQDWRETTIRWLENMTRDNPKFP
LSEGHLYNHENHVKLDNSLSYSDSLSLMAGVSDGADHNKKYIFFVTMGLHSLFSSSFFTD
LLSGSLAYKDFKQQANKYYPLQDRKSYYEDLYNPKLSDNTATYQGDYQNYEDTPTSKSND
WKGPPLETEENLDQELGYATQFSASKFESDGADMILWHTTTNQLNNNDDNGMWELAFISS
NGDDSRLRYLLDSKNGDGPMAIDISNDDNLPSLRALPKLGYIRNYDPPIAQSLYDIYPSY
YYYNDMMTYYHMDWIENLRQYSNGFVFKESVYEAMGGTQIDGEYFGYGGGTYNIGIMIQI
NKGAPSNRGSAKAVGRWEHNAAFANWTNYWRWNSKAAWYAMNRMNKRQWAAWTSTWGAKG
SSNSLSNLAEEDFSSQSAANSYNFAEYSSYSYHLGSTNIFSGGSLPTASSLSAGETSLLF
WKNYIDTLGFIENLEEWRYIDAINAQKTNEVKYSLIDGLIINGIGGSIADWVHLNGINFQ
VDHNPGGTGGNIFSEQDVLNSFANFTLGAYFHKFINDTIAIEANITLKLVQTLDDNDDLW
GFQQIDSFTFDAKGQTVIGPKTPNTGQGSKEGIFGQLKAQLDGGKDDISIFFIPNFGFMG
FYSKALLNIMIWTNNLLATPANFTIFLYFNNNSILLTLYSWYAEAIELYTNFSAAPYTYI
GDQYAKDPELASMNAVVTKKYELKDWDAKARYNLTTEGSASGSAYDYITLDLPLNAAYSK
VRVVTGPGQLTLNGIYVPNNSVQANFAFFTINARTRFKR
>16761140
VMATQLNEMQANGADPVKKTFQTAVVRIAQSADAFFEVGLQQSPSISLVPASVVIAFVTV
DNDGSVGINNLINKKVLGVNENFRPLLNFNVHDHTTLQKTLGRSRLNPAIKRHVGVVNAS
SIIGDHRNDKIGANHIITGSRIVTSSGSSSVGGSSAGDPYVTGIRIWKTVANTEHVIKDQ
SAQVDETLFVFGDGTRTDYEGIEFTASTGTFPIQFIQFGPDEYAADSNQAVSLKGLGPSR
KDHFEFADFFEHRHAYAEGVGEFRHYWFWFWKGSGFLKWNELDSNNQNQLVQREDLDEYS
LPSRSANSALELNSSEPSLTFSYNTDDFKADKSFLNKDATTPGGVSSNSTPLVGSLSRNY
ETEAAEHDLTAWGKLEAILKEADDGNWDAYYLEMTHYNETTYLYEAAKLHFKVHLYQKYF
ETSRGSGELSPNGPDNCSPSVLCSRDTADSILSLLWSRNVLRGESFLPSSGSCNSSSDGP
NSRRPVEDRYVYFVEDINNESNKYFNVSVIVRVVSEIPVNVKRPNGRQNRSNDENPPQLD
DVADDSTFLYRSPWRYFRPTTDPWVEKPTLLKGTDWHYKFLTYAELPDLEFPLRGLLEDD
AREVLAGGDATRVDAMKPTAWLAGAVGKKDAQDGDRLAQADYLTRRWTDAMRGDWKTGVE
RRR
>14973692
VLVVSEIASSDMEAESFSGVLIDLSGGANLDVSGVVVVETSSVDSLNSVGLFDEFKGGDL
KSYNAGAKPGGPHSQNGMFFSNIGNHHDYKGFVSSEMGNFPGFYNTMAAEITAFPNNGII
GASYQVYGAIAARYGEGIIIRYSHYGIGASGYGYGITYLSIYTRLVTYWWSPAGGYSIAY
KNKNYNNVTVKGFVN
>TRAJ1_ECOLI-sw-mb_outer
IFQTQRNGPILIQIEPICQLRIYAQSVEQLLFAFFQMTLTIRTQLDYDMHEKQFDQEHIA
IFRTNQFNTDCHLNVTVKTCFKLFFFSRGNETLEEIWLQEYHQAIVANLTFENQTMFLIT
IRTSADYAKDNDDDSVSRNDDVTSHTVSIYSDSIRDIAVSYYLTASTKYIFIVVYRSIAS
NNIFINCNYYCTIILISFFSHISYLEYYLAVEYYNLYMNLYLLSCTCEI
>YFEN_ECOLI
SGSIDSLGASIKHIASVDRGKADKSALSLSHASDSDIFTYGEHVTMFFVKVRLFFWDSKF
KQYWWTGTNWFFTYEETADTNHGLYHGEFEHGEGNYYGGGLWYTGGTGFLFNLEGRITGY
DTNGSWYFKTDFDGYTAFFGNHVDMFTAVVYYWLWFMGGNNANDSNPFAGFNWKNGYSLH
GTSDNDAILDGSNASRAKENNDLNFDRTITNRRAGGDQFKHWDRDDAHAWGAGEGFGVYW
NYSIFYIYQYFIQF
>15805699
VARIQLGGLRADAYLGRTLVRLLAAGEFTFFMAAQAGPTSTASIFFGFETAELRLGAAYG
SGVVVAVNLLLGSNSGSLTYGDGVNSYVLAHTGAHVLGDSTVTGWLGVLSSTGAAHVVNS
LFVASDLGGAARADGGALALFAGLLRAYYPAYAAASSFFSLFFASASGS
>OMPC_KLEPN-sw-mb_outer
AGSADANAVLVALKKYMEKYFHDGAVKFDLTLANFDILDLEYLILAYVGAAGVYILDVDA
VWYFYNKLQFGQVGNEDYQKTLTQYANYAGTDQDDTENDAGNNQYLEAGTDYTFTFYNYW
QTGKLQFSFYAYFGSQTRGLQDNLQNDPYGGADPLSLTAATYYFSNDTTTKQQDGKNYTK
TYELGKSDLNEELDYFNLRNGTSYGTFQTGQNASSRGYESANGYTAAKGDILGDFKDDAT
GLNYELAFKQYNFNATDYALTGFLLLAVQAQLGFALGYSLQFAALLKYAKNTTNAAALQN
YVDDSGGFVFVTDVIDDIVYDDADYNLIKSDKTTNDNNNYDGGDGDLVYVDNYGVLLSFT
FYY
>ICEN_XANCT-sw-mb_outer
HLTHLLELPGVHKGWNAILKAEDLCWVHPLMNPLMTVHPLAKADMKKGELSLAGRKICRL
GCMAFAKALQVYEALRIGINNVPAWAVFRVEQESLKAQIMFMVLDVHAEAARQMPALVNE
PSAQPSTTQLPPSQPLEPSATTSAMEATAPPTLATQQTSTSLPQSAQTQTATTTTTSEPS
VIGDATPRYQGDSAYVTTVAEYTPPYGPALGHGMGTSSPTGMPGGTGEQGGIVTAVPTKI
YATLRGSSSSISGTQSIAAGAITGYGLRADTATLAGSTGYQTTDSQGTSTSSGTYYASDT
SAQSSSATSASQSTSRSSYSTSASTEASAGEQSAALGSGSTAGQTSYTSTAKQSSGAAST
YGKTATSQGRATYAGTKGTTTGGTLSAIGAGGGTLATGQSGTTTSYYAYVLSLRGTSTDG
GYKDDGTGIQYQSDATGSLGGSGTTGYSAGSYGYSATSSSTAGKSSTDRSSDLGTQASTG
LITQSHSGSLATTQSSSTGLSTLTTTDYDSGSAYSGTGYIGQSDTTDTTTQASTGSTGSS
AQGSTTLATYTYQSGSDTTGSYDLGGQGYGAGYQTTGTLATLDGSTTGLTDSTSSDGALG
SAGVDGGSGDGSSDGTSGGASASGTQYQYTGSAGAARSQSLTTLTTASYSGTAGTLGTST
GLLKTTSTSDSKAGTTSYGTTTATGATASAGKTAGKATSTATYTRSGIGLADTKYSSQVA
SDDYDGDAQGYTSGADKTRGQSGQKSDTTGVSAASGASQGAATSYLYGATYTTTASAQTG
TDGDRTIQSTTYGGLTSYQISQDGSAAQGGATTTYGQDSDGSGTYSDLSYGSGSGSSALY
GGYDSGSTAGYASGYGSAGGSYAQTSAAGTASQGSASTGGAGQTDATGSGTTGSAATSAR
VGSGSVYDSTGLTGSGGLDSGTSSYGGTTKDSQGTAGGTVTTASAAASMADDAMTQGGTS
ATGARTTVEDTASAGTTGTTTAAASLLAGLGASDGAGQGTLYVTLTITTGAEDTETSAAY
TGGDSLAVGTGGGDSYGYRDTDQGTTGTGGSASGGSGSGSAQATTGSGGSQAYASTTYDG
TTYYDAADTGIYSTAGQSSTAGGSLYADTYALATAQGSGGTTAALAGSSSATQIIIITQT
STSSDTLQLSINTAATGQQSSTSDGGEYTEDSGRTAGYGTTSGQSSSDLESGSTTASSYT
GGEKAYASTYNYGTYTSTAYLADTIGYSGAAGYALLSTTASDGNIELGGYAHILGLLGYY
ATSHQTTAGQSYTTAYAGGLLLQAYEYSQSTYAGQGTSGELTAATGLQTSYLQAGGEATS
SHIIIAGGTSNFSAGRQTDFGGVASTGGTGLGSAHRIGIGVSALIDTVHYFYYSSTATGA
GLATGSLRARLILGRSVMITDTLDTAIKKAARRGQKIAQFKRTLLGLIQTSSTADGKMSR
RFGNDDRLDTAARTLGNALKTLSFSANGGSTINNAMNDSTSLLANLDSGDNTAGEGSLLK
DGDCYRRVDWLEIDDYTSGLTEDNGTRVTGLRPWVRVSVLDDLEDGDRLSDQDCRITPGQ
RRVGERR
>13422287
LNNESQILSSRTTADSSVVEIVIPVAKEIETRVRVLARRASQTVNTQAARAIAEMKVQIR
QNFTTGPAVRVFKGVTTGITLLGSSNGDRLIGETMGFTRTGAVGMLMGVSVTLAFRGEAV
TSDTNVTVDAADAVNGNAKSANTDGAFTNGASITGVGVGLFTLIEELFTVAGVTTAFSGG
GYSKGGLGGVSDSGVAGDDTDFGSLVLDVRKATSDGGVGLVVSAGFAVVSAFGTAAVFKK
QSIGSSSNAFIVDDGIFFVQFGSAAHTNNTSVNWTFSDINRTSVDQFLHSIVNTFYKTPD
AGTFGIYTWRLWANREIPPTENTEQNSINNWREWYEQRYPFFRAQTSARADRTAETRRDS
VSKLLQILGLLLSQWLPTILRLKQRPSSELYKKIWLDDDRLKLADLKDPDWQSLDELEET
SGGRAGGSNSGDSAISRRVQHPVVASSNTPRGLSPSGPSNPNHVSAPAQQHGARIAQGNS
VIRTDRQSLRTQPQGSKLHFDVSTAYVKHSDILHLTSTIRKRKKQTFLWKIRWGWVGSTI
SVIQQCRLAMFLQLFFALNAQAAIVAAICCFSCYYKALMFIIAFSPGDAVPANGFFKVQY
QSPRTWSQFIVWITGEMTTVTSVVGDTLALFIDTDRKLAQEERRIQVTENLARINREGDY
LYDPSLDSLALLRRYASRYRPSLTVLGGPYNDLAQKFFRDGSSKRPRAKKSPGPSKTLSA
SDLSSRENGTSTSRTIASEFDTGGAVGNVTKLLLNFASDKTYSGLIVLSPVNNPLTWEVY
AFTASALATDAAALADGTNASDTSAQMQSAQAFILNFAGAFAAALFTDSDATGATNGITQ
QRIDQNRTDQDTLDVQHPSRFTNQTVANLDGPIDIGTGNHLNQKGHPSAQKLKKNAPKGT
DSGIAIQIVRLDGIFVGYDYINGKNSKFNDIGSDRAASKTGRQLLGGWTLTASRKYGGLA
TYTDNRGEPDGNPQKLPNFGLNSSLDKSATIYNSTIQGNLNLGGSNNIVPAGQSALALYY
FGIIYDLRRQQLLEQ
>13475344
NIGYTAFMASMNVFSLILGALVRSSTIAIIAAIIPSMIGRAEFLSASCSADLGAEVMSAL
ETRQIQEGFARGRRYCRGFFFLWSEIGINTLVTIRDTEIQGKFPTVTGTDDQIIYTYVIE
RGASRVTTTQALPKKEGSFNGLESYKVQAAAHAGRLLPWSGRWDQFTGLPGMSTADLNAI
IISAVVYTFVTVNGAGYQQGGFVIGDGYHYGLFQGTSSLYMPATYANFSILVGGGGASFQ
GDSNAVSRYDVGGVRSGFWYSAMYLVENSLGNSATDDQKLDASVKEKMGLVGAGRVAIWA
DGLHIFWDTYLFAAALAHAVYHRDRANWGGLRTYLLWYWDYDRGDNGYAWGRHTAYAWNA
KVWSVSFADRDDVASSSKVDFVEADGRKYYAVLKYDAWDK
>28869060
LLLLLSWILSTSSVGTPGKSLKSSAEPVLLGATFRTARFTADFDDALGWLGAEAHKSWML
ASELSLSETLGSGMLYSPDTQRRNEDELSNSESDLYGTSPTLGKVRRVTKLNAFFTLDSF
LYFDALGIMMAIRVSYVSIKGAGMGNEMYNASTLNKIIDDDMILLGSLMAINPYGGANNY
TKLSQRFQTGKSADHDKLRTGELSESWSRNRKLRALHADGWAQRYAKRKSDMGNKFMYTA
DNGTPHGRPRLETSHAETVPMANLGNTGHRSGYYFEDYNHSAEEDRYSRYRDHFDFTTHH
TWYVRSSSDYYTRWLTWLIEADVTYYWYVLQLYWQTVTGLDYSTAITLYDLDARTLYRVE
QGDEFDTTEQRDQQAKGQDIADYTETDKRQQKKYAALELDEPALVSVRYFDETRYTATFE
NDSSDWVGFIDQYYTTNYIGNIFAFTWIPFWWGDGGGKAKAPNAEYIGKANQTFTQVITD
WDSSVNANAVDNDRDVSDPGKSDGDPVAAGQGGQGSDPIVRSLESNGEPSEYDNKEARPP
HYPLLTGVYIIRYSGEGSDYRPRWLQRSHWMPIRDTSYTLQIKLKHPIWIRTDTAGEIII
VVQLKRGYTVNALAGMSTTNLNTRMVAPMLAGKSMEGNLNTNGTLWAGGKLAYNQGTQMN
PGHGGRRVEGQAYDESDQLYGYAVGLYQVRSAY
>MOMPA_CHLPS-sw-mb_outer
LKKTDKGGIALMKALEDFALFLALLIDSWATAIKLLCPAIMAILMGTTLMLSGLCGLGML
AAFTYNTAFAKYENYNGRQRGGGRKRNYHAAQAMNYAYNDRVNEESEVNRGNTRLGLAHV
AMANLYTEAWGSFSTKFLPLALSWANCTLYLAGMSYSVWISAISGAIGSALLNAGQSAAN
TWVVVGCVFSAVQSNIRTSVAFCPDKPVCFSRSKGAWCAFDNAPFESQPRTQTVFDNAAS
GVSPPINRNSGPTNTSTGPYLTGWWHRKKPKNYTSKSKETYTQMKRAALYEGWGPLLIGW
SRNALSLLPTKPSSENDDTVIRGTALPILLQLWWQLSENSTTLALNMKKLSGIRIINGVD
IADQDETARCAFVGQRRLGRTDDAFAVGAATAGIKIARALER
>MLTC_ECO24-sw-mb_outer
HNCTHITTMIGNQIKALIILSAMTYIHALAIKCMIKKQLWADVAWLIKANLELELIFTEL
LDSPGQDNDFEHDSGLEAMIAQPAQAYYQLTTITDYDRITSYDVRKFKDETLIDTYKSKI
QVDTITSPYIGVSDQYVQLIRQDIKVKPKIAEQWQLYVQANTENDSRKREYSYIILIKNI
SYLSAMTKQKSTYQLSSKVVRQAQQVMKNYRLSLSNPIYRAAAVTSSLILMMYQEAATVA
SRTSRPFIVLIKKLANGIAYSLIAFVALSGRMVSAISGRVSSYGGVDNLSPGMSKSLAGP
FVITTNRDSGDRATEVNIINSLAADRGPNSATASALVVYTIQIQRKILGTLRGRHVQTY
>28898816
SGVSTLIITPNSPTFANLAVNVTKIVVIASQDYALGKLTLINEQWTQYNMNVVTWTAQVS
WYILGQLYSFTQKSMSGAILWYWFVYGSIAGISVLYHYSQLYKLSWGYLLVYGGVGLFSY
GACFGFGKFVWETVNLNCLVAFDVFAKATTWNAYFGSKIVDFDSFSKGAAAYLLPGAEAL
VNSDFFNVGQSNNQFN
>32476688
AAPTNSSKTKNHTASWNPFKVVVNVVAKWTSKKNRSRASRSARATSHFMAPAKMIDWKSA
YQASVYPSLSTVSNTYLLSSVPSAGLASGYPSATTSAVQSVPPNSSAASSYAAQSYQPPA
PYTVPQGAPALAGVPGAAAGYGEPPVPDYQDAQQPQNYGAYYQVDQPAATNLGYVPQAAY
FLPARDSNGGIEQAPRNTMNAPLYLTPEVPPDSGVDGSAGDSAGNGALIVSSNVGVNLLF
LFAFSYASAFRLPFRRYADRFADPTANITAFFAYGGTGSSPSYWAPLSTPRGETPRGGAA
YENPGLSNNVLRRITNFVPSLGELDNLGLDGNNGVVSDFLSPGLYVSNIRRLINDRWGVG
SRLAEGKYQSYATRFALMDGKEYGFKESFSLGYSLSLFYDSPLEESHDGEFTKLGSEQFE
GGFETQGYGGFYFGFPTGGPYVEFIYGGGAFGYLVGGQQEVAYEGFISNSSLYLDSSFVQ
VFIILLDTEPKPIPTAFFIFMGLDPAVIGPFFARPFDANRPFPRVDGKLDLLEAARNPAF
FAMDDAFTRYTADSSTS
>1787279
YVAGIGLNGGGALIGNLGVPIAQNYLQGGNSNGLGNQLYHEYGMLALYLHNASGGIPIYA
GSSDSTGDGGNGDHMTEFWDRQMEETRTLDGGDQQQATNRLRRHIDSETWNDDSGRLSHM
TSGVTVGGANNTQTQYHAAGFSGAGANNNHA
